# Supplementary material for: Dynamic changes in ROS-antioxidant-metabolite network in dragon fruit infected with Neoscytalidium dimidiatum
Source: Food Chem X. 2025 Aug 30;30:102957. doi: 10.1016/j.fochx.2025.102957 (PMC12445716; doi:10.1016/j.fochx.2025.102957)
Supplement: Table S1 — Detected peak areas of primary metabolites in all groups of dragon fruit. [file mmc1.xlsx]

## Sheet: data
Table S1.Detected peak areas of primary metabolites in all groups of dragon fruit
Peak	Similarity	mzmed	rtmed	ck-0-2	ck-0-1	ck-0-3	ck-6-3	ck-6-2	ck-6-1	ck-10-1	ck-10-3	ck-10-2	rno-6-2	rno-6-3	rno-6-1	rno-10-3	rno-10-2	rno-10-1
2-hydroxypyridine	879.2778	152	"7.22104,0"	2718427.49	2700714.27	2505497.85	2959676.08	2884615.67	2788675.02	2802900.03	2832524.89	2688146.18	2613485.43	2520242.18	2493281.25	2521370.67	2442201.56	2507943.12
lactic acid	913.1111	117	"7.48467,0"	147056.624	166269.376	166774.995	159093.897	119076.303	114091.79	115117.602	106481.175	117730.906	155231.624	175887.2	135215.742	402825.875	362754.298	368971.673
2-ketobutyric acid	232.6667	83	"7.52244,0"	308555.286	290178.485	265843.363	248562.448	258563.726	282125.894	224929.245	206285.691	196094.703	178399.268	150121.395	198584.601	374214.397	366242.799	364044.125
glycolic acid	847.5	147	"7.71933,0"	156877.303	168383.951	150581.994	159025.164	150964.368	156670.148	127193.435	128559.351	146082.927	130923.713	142571.183	137862.537	132890.077	133250.632	126376.443
Maleimide	438.6429	154	"8.02667,0"	0	20065.407	20284.186	17676.126	0	18211.991	17349.021	18647.508	19295.665	18420.855	17384.457	19265.851	19949.372	16814.612	16503.765
alanine	956.8889	116	"8.10422,0"	723603.44	668902.471	658723.477	559503.125	636009.157	484848.354	420078.341	415324.248	408454.888	644171.96	777236.58	682875.408	724628.298	509100.028	599893.215
2-keto-isovaleric acid	292.1667	57	"8.14785,0"	371043.683	393890.897	413275.996	420803.154	392631.583	377292.836	412684.422	412264.101	420408.488	446166.228	446124.167	426871.93	348788.932	333082.88	345732.541
hydroxylamine	266.5	141	"8.23237,0"	220867.107	225215.625	207012.965	227955.533	213448.358	216356.075	209631.971	209799.361	211528.193	212308.471	214451.719	207428.342	217319.02	206958.875	206918.112
oxalic acid	622.8667	73	"8.51074,0"	168475.648	158661.765	129877.866	167917.114	142240.647	157548.632	144013.189	122509.106	155354.922	183297.403	127712.299	201450.69	166538.406	168450.084	177424.55
3-Hydroxypyridine	411	308	"8.64693,0"	0	0	0	5298.481	0	5324.402	0	0	0	0	0	0	0	0	4751.239
3-Hydroxypropionic acid	472.2222	73	"8.65363,0"	6349199.39	6870825.51	6253584.18	6911378.89	6496270.43	6334865.76	6601832.49	6456503.68	6110933.81	6373871.65	6764670.37	5812567.95	6444144.46	6695141.96	6391975.03
4-hydroxypyridine	785	152	"8.88519,0"	81201.431	80924.4	71518.875	92067.888	91367.688	85915.153	86279.189	90202.129	88392.331	77921.921	75066.243	74511.311	80127.641	78852.613	80070.109
sulfuric acid	427.5294	281	"8.99652,0"	45759.048	43745.287	49741.076	55264.657	64119.226	57381.676	46724.664	43916.936	47875.867	61396.667	64287.764	56406.531	51592.934	48484.073	49003.242
Methyl Phosphate	730.6667	241	"9.15652,0"	50484.541	48533.849	47476.392	68223.908	60471.015	60508.95	67711.335	69096.348	64256.972	49493.469	48870.562	39317.577	59087.759	40205.548	46735.163
α-ketoisocaproic acid	276.2857	110	"9.24052,0"	25647.52	32271.456	25846.88	38368.873	32419.843	29726.111	37503.061	40056.95	37246.979	26549.682	28608.63	28565.179	24089.461	21131.797	20107.995
Norleucine	235.6667	141	"9.45304,0"	39319.486	35333.928	36124.793	39882.97	39193.342	36715.044	36000.428	36419.887	33869.206	38957.316	37819.392	34491.889	38582.781	39833.919	35909.254
malonic acid	741	147	"9.54711,0"	127546.908	133897.737	127229.384	166266.609	159346.638	155345.038	162985.758	147036.585	147719.143	182933.046	174128.743	170083.615	194287.887	184815.2	179079.795
Methylmalonic acid	535.5	281	"9.55156,0"	49673.346	55542.018	50751.459	47130.598	46790.333	49061.271	47487.259	44624.914	48824.674	46528.359	50900.219	48718.484	43754.335	45723.962	46248.959
2-Hydroxyvaleric acid	361	392	"9.63859,0"	21212.854	21721.146	22420.716	22404.086	19933.151	20359.946	21087.444	24451.05	18624.476	22481.144	20133.209	23681.583	20619.029	16324.721	16401.378
valine	904.5556	144	"9.71067,0"	214035.992	227720.079	262767.709	347680.198	333642.183	353984.431	523708.665	395110.796	362581.487	367043.578	514406.384	362347.194	286485.01	171803.649	216560.215
caovanine degr prod	319.1667	156	"9.78753,0"	17774.481	19436.181	0	37001.474	35669.52	38474.395	43449.058	45659.971	47659.676	31728.564	31542.544	32765.837	20675.798	18985.842	18848.945
Citraconic acid degr	320.5	68	"10.0267,0"	83631.773	88691.089	110702.179	100911.036	88057.482	91826.585	96156.105	99398.043	100527.552	103463.177	103232.826	100125.76	85630.151	83330.357	81940.214
Dihydroxyacetone	267.8824	192	"10.2021,0"	98672.278	88951.261	99345.592	98915.939	92564.349	93372.3	90573.158	95765.81	98018.163	98933.333	93889.426	106437.895	92077.464	93250.074	95928.541
benzoic acid	310.5	57	"10.2324,0"	66953.72	65648.109	91190.394	68400.19	72603.425	71448.452	79347.123	66420.001	74198.538	69930.972	72145.893	75062.565	73856.765	59113.475	72643.449
4-Methylbenzyl alcohol	295.5714	130	"10.3242,0"	0	13147.471	12421.013	12729.93	14434.837	0	0	0	0	13775.192	20431.706	17577.401	0	13718.486	16963.977
Ethanolamine	920.8889	174	"10.4349,0"	692583.181	661045.214	745700.233	817890.465	1010884.6	801895.505	1081750.64	1146979.58	1152164.89	565527.784	805677.758	737093.624	663233.526	419625.76	547689.65
phosphate	859.2778	299	"10.4884,0"	3812555.25	4177118.64	3893353.68	4398242.31	4672532.41	4716606.9	4307206.24	4275500.27	4081945.63	4956257.24	4775377.66	5004586.05	4927040.52	4563963.63	4557550.51
glycerol	863.5	205	"10.5039,0"	219504.509	230946.442	226973.46	322921.832	308695.533	303651.491	239708.203	238767.688	239757.909	716943.075	719655.064	715338.008	537751.05	469179.445	489553.77
N-cyclohexylformamide	203	108	"10.5616,0"	55269.874	60424.906	56201.107	58814.053	61553.436	57082.334	57684.618	55452.727	58781.573	59088.463	61255.631	60388.996	59309.021	52771.726	57713.761
2-Deoxyuridine	357.6667	71	"10.6313,0"	114538.507	122103.934	176605.706	126598.886	119755.883	115783.763	128474.278	128989.703	135620.121	136286.651	132603.92	129922.155	110478.72	101953.014	106572.096
Isoleucine	780.6667	158	"10.7959,0"	62247.355	76813.046	83948.172	117417.006	102303.742	113493.778	154050.521	104623.843	103268.314	163386.479	214748.88	163240.212	110733.817	80941.776	94419.268
4-Vinylphenol	254.3	316	"10.8341,0"	21904.672	21951.349	20597.126	20523.959	21627.534	21377.955	15755.263	17289.491	15226.438	19788.872	19661.283	17480.078	19737.442	21641.718	21164.949
proline	919.7778	142	"10.8782,0"	1553871.72	1758967.27	1803280.76	1587373.18	1689012	1584303.31	1584496.27	1372990.23	1533655.34	920017.739	1122521.6	934483.801	876925.048	849317.503	878987.935
maleic acid	826.1111	245	"10.9456,0"	21718.294	23547.982	21160.728	17068.038	17541.307	21071.991	16693.336	17303.214	22563.906	19004.82	22538.959	23064.261	17105.603	18020.352	16509.179
glycine	777.1667	174	"10.983,0"	56687.116	52349.722	62049.405	64974.773	56358.226	55081.708	74373.296	65540.275	65834.947	173640.741	245322.94	207757.859	150056.448	118339.558	137289.639
1,4-Cyclohexanedione	313.3846	55	"10.99,0"	57486.475	67280.408	91142.796	54784.088	54420.849	61693.664	60786.886	42521.801	58862.588	60055.406	62684.963	53159.424	60601.02	45913.401	48579.102
succinic acid	847.5556	147	"11.098,0"	575470.899	553330.268	501710.112	526679.34	521326.375	474525.713	471382.448	435072.662	437758.866	1315063.05	1416784.82	1419661.65	2340000.86	2146947.01	2176468.57
2-amino-2-methylpropane-1,3-diol	261.1333	130	"11.1663,0"	64698.865	65459.635	59075.18	68731.933	67990.452	64292.178	67467.45	68105.801	71808.378	68503.671	76778.007	73333.782	71711.101	65082.01	65214.712
4-Acetylbutyric acid	257.6154	71	"11.2673,0"	174191.49	179150.173	287335.952	191907.821	178301.679	162639.478	188376.809	184728.675	188566.887	198970.843	196102.561	190886.46	162206.128	156878.421	162414.071
D-Glyceric acid	685.5	73	"11.2748,0"	228485.644	205540.301	189696.341	242303.023	240248.442	234104.461	244707.621	227081.149	254441.604	211529.151	258879.735	233003.034	336078.303	320875.351	321230.511
Thymol	288.8	466	"11.2624,0"	5198.272	2413.483	161.474	4291.297	0	0	0	0	0	0	0	5430.439	2951.736	0	769.483
uracil	346.875	207	"11.409,0"	30533.173	32346.337	25728.176	31239.114	32302.002	29385.446	27289.525	26186.824	29116.603	29246.601	27035.034	26816.119	28767.628	29192.563	28630.822
fumaric acid	851.7222	245	"11.5955,0"	66777.066	67771.461	61962.083	116414.852	118712.27	107651.668	95459.959	86284.063	90918.276	976231.648	1042961.75	1008078.11	431078.56	367275.966	392773.991
1-Indanol	264.4667	57	"11.6656,0"	228973.546	221426.87	228683.022	231497.115	222749.763	221351.132	229814.293	219492.358	216915.462	237254.501	229510.093	232869.299	224512.695	217670.532	210445.645
serine	726.2778	204	"11.6908,0"	104810.467	103724.581	118306.664	116438.14	125594.465	97399.877	138892.604	113996.751	117986.737	122261.826	155682.026	129204.572	104082.887	60815.581	80457.278
Pelargonic acid	631.3846	215	"11.7534,0"	9469.593	7458.847	9746.644	10192.926	12431.732	12038.466	9854.681	13948.913	16649.534	9382.68	12774.235	13387.033	13409.611	18701.816	20958.054
cycloleucine	800.3333	156	"11.7907,0"	62409.483	70417.602	68630.513	122127.48	124029.959	123895.821	102968.87	98736.175	104462.802	55129.817	62286.456	60215.363	78798.008	73059.332	75636.415
3-Methylamino-1,2-propanediol	421	147	"11.9084,0"	27001.619	22784.795	27390.851	27592.132	32535.077	26701.735	29364.97	24786.547	6784.837	26926.785	30607.285	32333.593	22098.327	21786.692	19370.305
Tartronic acid	254.1667	191	"12.0045,0"	35189.984	38700.57	0	39602.462	32822.119	31814.767	28220.438	28690.645	28567.098	32604.872	29921.548	32456.578	23496.2	22424.448	23854.649
threonine	677.125	240	"12.0321,0"	34573.367	38365.515	33859.054	44221.383	37640.155	33357.346	37929.511	38761.194	35664.504	37321.1	33623.827	40144.825	35824.174	32523.553	38002.637
O-acetylserine	379.5	116	"12.0776,0"	109509.886	117980.507	121098.219	105160.911	101878.73	96818.223	92210.921	78646.344	84161.674	74791.756	80641.245	74065.242	70944.436	73533.005	68871.952
Glutaric Acid	524.8235	261	"12.1981,0"	7041.817	7544.578	6336.346	10695.973	18071.64	9875.577	10376.173	11095.725	12055.449	13336.948	11242.995	12634.914	8761.243	8185.491	9282.73
N-Ethylglycine	456.5556	174	"12.3966,0"	119801.577	121371.399	116865.69	125526.606	125200.39	119345.171	125915.461	131486.307	134329.393	128659.566	140352.313	136466.277	122007.04	119733.77	123595.224
β-Alanine	489.2222	174	"12.6521,0"	148106.777	156053.531	151782.04	150695.777	157570.172	149506.101	162664.082	164507.995	174055.554	167911.579	176480.144	179428.242	159660.675	156649.809	153991.253
L-Threose	416.5	351	"12.9079,0"	3922.36	5119.14	5490.443	5495.758	3259.867	3960.428	4218	4940.59	0	0	3425.825	0	4342.677	4836.324	5170.751
3-Aminoisobutyric acid	571.6111	174	"13.0133,0"	231632.452	233363.133	223101.253	236192.704	230484.515	230167.141	240543.436	242624.378	249230.479	239423.064	260783.226	250212.087	230891.788	226607.02	226893.216
Citramalic acid	851.5	247	"13.1616,0"	3493567.68	3561019.8	3065022.09	1664325.29	1638257.15	1593351.67	1570022.31	1522431.2	1630014.66	3958778.7	3712170.06	3852572.5	2806740.45	2783531.94	2731966.07
L-Malic acid	879.6111	73	"13.4026,0"	136437635	149845858	139108483	120127829	121906907	118006624	119496251	112287938	113136719	101173807	95556886.6	99248710.3	95590763.3	95420342.7	92610388.9
Threitol	217.3333	305	"13.4429,0"	84852.183	94098.981	91249.556	92757.336	94047.976	88130.079	80284.423	77574.53	85731	72734.361	77189.71	78783.444	56237.543	58029.253	59930.37
Maleamate	298.6667	71	"13.4567,0"	80151.48	102400.05	180007.348	85187.914	93269.949	78230.342	95300.239	90048.796	95678.325	95638.522	94953.198	90120.292	73760.311	74318.236	77862.082
asparagine	448.9333	115	"13.597,0"	13552.954	9633.306	11906.533	15379.79	21979.014	13428.048	20969.198	22675.728	19606.249	12904.986	21225.798	15764.999	14243.836	0	0
4-Acetamidobutyric acid	309.25	174	"13.623,0"	0	23071.541	26229.788	22298.779	22958.474	21707.334	22226.528	29126.126	34928.117	24785.124	37338.887	34612.132	23399.654	26617.486	0
1,5-Anhydroglucitol	306.25	57	"13.6641,0"	37567.438	45332.198	59988.204	40508.525	40132.432	38932.762	39403.966	39744.665	36721.497	43639.745	42583.797	43160.879	42782.999	44835.027	44094.926
aspartic acid	761	232	"13.7627,0"	205551.966	238645.59	229458.35	365796.757	368151.058	314403.531	315148.727	271776.007	306848.29	83416.888	97699.269	92234.688	102055.034	64940.658	87083.104
oxoproline	912.3889	156	"13.8121,0"	957602.84	899172.752	1012024.28	1041181.63	1177229.43	1035563.68	1626697.6	1444856.91	1614173.75	1159926.59	1383365.82	1233339.58	1165766.47	820520.206	1001807.18
4-aminobutyric acid	700.2941	174	"13.907,0"	133577.75	132045.082	124131.788	69485.445	0	76763.697	65684.254	74738.959	68963.626	441431.125	623512.389	507142.504	379495.814	254533.356	326154.76
iminodiacetic acid	332	314	"13.926,0"	78450.714	90611.943	82335.047	101715.857	110252.708	106011.991	169927.398	161386.161	157910.314	97819.493	133751.022	111157.168	96072.892	59718.68	77595.042
glutamine	364.4	57	"14.0181,0"	159455.046	178930.151	376268.09	251117.314	187860.359	222976.422	208640.957	236488.954	244637.475	205337.296	200799.547	247309.13	169638.337	154804.633	169679.737
4-Hydroxyquiozoline	361	217	"14.1062,0"	19747.264	12824.18	17692.351	0	16467.777	14171.23	17235.161	18125.312	16710.872	7618.779	10683.525	12565.716	0	0	8999.143
Threonic acid	828.5	73	"14.2137,0"	684365.972	550510.626	704086.89	726322.043	889243.509	880718.255	788484.065	753739.763	771225.386	700225.904	842503.325	841055.826	960776.066	1016337.47	976087.597
2-hydroxy-3-isopropylbutanedioic acid	381.5	73	"14.4993,0"	29175.874	55044.255	0	51238.337	39661.614	49937.694	0	0	0	0	28168.919	38391.948	241797.721	244389.038	232027.953
D-erythronolactone	353.5	204	"14.8617,0"	42663.43	47254.734	48723.793	37765.263	31698.803	34807.969	25325.149	21973.487	42282.767	22799.74	38677.445	44179.639	25870.489	28471.231	36574.722
glutamic acid	610.6111	246	"14.9619,0"	30551.957	32917.296	32411.309	34478.542	37908.559	32945.557	54229.443	50233.618	51190.574	48908.2	56806.304	52484.935	57514.412	41592.207	48659.628
phenylalanine	783.1111	218	"15.0707,0"	45378.871	44706.29	43905.294	97035.488	98846.95	85768.934	128898.773	128219.508	111460.601	85590.126	105904.864	89354.54	83184.533	47026.896	62494.7
tartaric acid	461.2857	191	"15.1406,0"	77852.264	76283.643	77863.245	70603.363	71147.574	74716.428	50908.926	47199.158	58159.904	49473.539	48414.274	52073.342	36491.188	37079.249	35892.683
allose	493.6667	204	"15.2825,0"	142093.799	158482.625	158358.657	133517.746	132648.726	155638.279	93450.475	79595.747	83472.203	83191.452	89689.784	86893.383	90889.489	146544.03	136739.219
xylose	824.1667	103	"15.3321,0"	86980.222	96850.672	93989.802	104510.316	105167.004	93385.426	102704.098	103088.836	109345.67	192438.983	194130.082	194725.091	432735.467	374225.191	389410.805
ribose	650.1176	103	"15.584,0"	69792.629	75271.902	70180.537	111435.921	0	94954.971	111107.83	102530.941	112162.805	237439.118	239450.808	222101.562	237655.261	174793.072	194208.919
Ribonic acid, gamma-lactone	360	73	"15.7196,0"	29992.947	0	0	33309.789	29098.021	28220.55	37015.162	22300.254	0	0	52018.589	30505.018	32505.076	27485.029	29641.176
xylitol	430.2308	73	"15.8318,0"	368046.151	386669.127	347261.856	408934.981	401988.018	395170.807	388436.935	375832.001	382761.572	384476.325	389910.313	411161.66	352055.202	143816.48	367110.7
Levoglucosan	667.2778	217	"15.9174,0"	21048.906	665.114	14281.212	27407.252	23140.856	19306.436	22468.194	19171.854	20151.449	30723.28	26919.485	27436.595	28626.849	30741.334	26858.035
flavin adenine degrad product	326.6667	204	"16.3821,0"	103515.233	102967.48	93650.737	110518.147	0	118361.63	86025.046	87038.494	91832.381	87731.031	0	82019.63	65140.802	63722.692	71672.428
Diglycerol	434.1111	73	"16.3983,0"	352472.659	375344.757	346860.993	394603.983	389137.871	218890.175	345712.571	327522.244	349222.792	370167.46	343096.444	352193.744	282739.644	127058.297	134093.092
3,6-Anhydro-D-galactose	430.1538	71	"16.4491,0"	89625.056	102167.378	247244.248	96461.416	107237.97	105758.584	102516.483	102166.244	107152.098	112400.157	112106.152	103664.53	85465.446	90591.798	88987.991
Glucose-1-phosphate	738	217	"16.6111,0"	1557423.5	1709345.31	1682218.61	1759860.82	1771456.58	1790239.45	1599754	1605692.33	1708129.47	1437615.54	1593437.45	1511630.32	1107865.51	1102714.21	1100128.05
1,3-diaminopropane	340.7273	226	"16.6555,0"	2742007.34	2814116.48	2709880.31	2924537.46	2839741.46	2416841.69	2950738.34	2782898.32	2862715.04	2840386.91	2755098.89	2763935.54	2711889.49	1722396	2113215.21
2-Deoxy-D-galactose	511.3529	217	"16.7509,0"	846502.963	956903.028	986880.519	922331.237	914520.95	950096.668	783592.831	802176.291	883640.147	774587.728	850268.908	789925.03	568048.333	546692.28	558876.767
citric acid	798.1667	273	"17.1719,0"	1760622.84	1530338.15	1336458.05	824568.743	802195.403	784167.301	737056.009	725199.313	720089.594	819595.611	777750.993	841244.793	1374936.07	1319716.38	1303235.04
β-Mannosylglycerate	580.3889	244	"17.5044,0"	223066.964	431961.816	467803.944	452409.512	426762.86	396417.948	218125.803	171430.268	209914.613	218898.46	110816.69	156555.17	240496.175	234186.294	233186.991
Dehydroascorbic Acid	478.7143	132	"17.5305,0"	0	0	0	82824.51	0	84793.328	0	0	57353.326	0	0	48328.462	0	36142.39	0
fructose	881.0556	55	"17.8549,0"	6898624.29	5023668.86	7938929.4	4217460.31	2025585.42	3710242.26	484814.559	1290168.9	2783277.39	3128909.67	893567.047	4193378.53	1521855.09	1672606.54	1455908.26
sorbose	747	448	"17.8345,0"	0	0	0	0	0	0	63994.013	56417.55	19039.681	79836.207	0	0	26784.866	10397.372	51594.73
galactose	624.1875	103	"17.9889,0"	214444404	251752615	369716333	76911752	262623812	106284670	120043694	124670446	120680108	135518799	145804943	133823639	75439034.3	0	0
2-Keto-L-gulonic acid	461.4	368	"17.9829,0"	0	0	0	218587.579	0	367767.141	164589.6	41704.298	0	53031.627	0	0	0	0	0
D-Talose	897.1111	354	"18.2156,0"	53992.146	40870.519	78015.269	36364.019	47680.961	71071.243	34337.486	53841.789	43257.91	18781.747	43874.935	49817.53	52255.609	27627.006	127244.363
L-Gulonolactone	467.3333	480	"18.2317,0"	0	0	0	0	0	0	0	0	0	13362.467	9544.084	10448.053	160458.94	154463.941	147954.633
sorbitol	834.3	304	"18.3775,0"	1250.57	0	0	0	0	0	0	0	0	54031.176	51482.856	44018.319	53916.282	44754.292	44595.657
Sedoheptulose	559.8	204	"18.3959,0"	0	0	0	0	0	0	287694.421	368532.974	307715.145	0	0	210053.972	1591090.35	1444135.06	1460632.51
tyrosine	703.7222	280	"18.5042,0"	15936.318	12492.95	13094.108	16504.393	16906.15	14206.816	24036.499	23349.343	20503.279	24119.404	28332.578	22489.44	20552.59	10638.006	15522.585
conduritol b epoxide	641.9444	361	"18.6163,0"	513349.932	569181.917	508226.577	636329.886	647562.075	619113.516	556844.758	502561.315	490348.391	470806.049	426919.569	384441.815	356407.793	321872.934	329411.399
D-galacturonic acid	495.5625	333	"18.655,0"	18050.738	28048.082	0	16917.458	22068.223	20098.373	0	20230.526	25392.902	124786.687	104267.321	117976.307	40728.097	38686.878	41563.142
1-Hexadecanol	558.2778	299	"18.7099,0"	31877.514	34294.33	38824.741	61318.552	48900.107	51453.263	84120.528	75487.423	76257.872	25372.581	21046.097	25448.425	62829.895	37943.421	48362.733
gluconic acid	619.6667	292	"18.9926,0"	0	0	13635.33	19554.901	15280.211	18127.652	12586.446	14227.237	10725.762	20504.269	14556.486	14547.567	27225.225	28015.22	27429.65
Saccharic acid	844.1667	333	"19.1103,0"	296031.03	312706.229	264079.409	290121.724	296674.064	301581.935	259207.653	249131.994	255187.238	304888.802	239264.8	284872.814	594638.377	552315.17	569411.786
Galactonic acid	487	57	"19.1262,0"	0	22744.247	29006.235	0	21511.001	0	0	9205.399	12836.114	12321.501	0	0	0	0	0
mucic acid	714	333	"19.3999,0"	6910.616	0	0	15856.602	17971.519	14882.267	12317.43	10929.068	10988.454	80755.843	70274.24	75975.97	1606932.71	1537183.53	1571331.33
N-Carbamylglutamate	473.2	174	"19.4099,0"	112155.406	129014.501	116931.143	125572.575	131733.462	115821.17	135522.37	142977.005	151175.551	94317.922	86993.721	89613.099	0	0	0
palmitic acid	845.6111	117	"19.5138,0"	1460486.31	1580893.88	4905094.62	1527010.01	1671505.5	1680753.48	1657013.47	1488010.12	1415106.38	1737543.71	1766114.14	1369713.51	1552837.52	1295255.31	1380233.82
Allantoic acid	479.5	259	"19.7909,0"	10218.634	0	0	13789.148	19037.704	17403.173	27470.623	20775.349	21274.465	10576.011	15580.429	12997.73	0	6449.388	0
trans-3,5-Dimethoxy-4-hydroxycin0maldehyde	342.7143	174	"20.1848,0"	0	0	34357.409	0	30527.828	0	0	32998.317	0	0	34767.566	0	14442.25	0	0
noradreoline	507.9333	174	"20.5227,0"	0	0	0	75486.874	85238.818	67991.919	78063.538	105788.934	124436.661	103028.343	166567.051	122350.551	42465.795	43888.937	47153.137
Octadecanol	667.4444	327	"20.5274,0"	50406.925	52457.881	66559.086	141930.682	143735.714	141629.104	182857.036	167837.922	160668.29	52211.855	46843.822	45805.663	124310.814	109031.199	115029.533
Phytol	263.3333	71	"20.6271,0"	48182.995	59943.023	153767.676	51976.587	61398.981	57023.009	66148.595	57233.137	49503.263	55369.284	62731.619	43857.711	45642.312	45843.669	46092.088
Fructose 2,6-biphosphate degr prod	332.7778	73	"20.9446,0"	112840.941	112362.498	0	131767.195	134686.525	108369.438	164191.306	0	0	0	39035.17	0	107353.802	94714.451	0
linoleic acid	465.7222	67	"21.0167,0"	18804.932	13631.654	17017.355	29371.604	27007.553	21708.005	35555.511	19477.374	20212.251	28733.493	30887.709	28544.393	27855.332	24739.101	24850.153
oleic acid	560.9375	117	"21.0681,0"	17201.584	15942.985	18985.442	22104.343	17258.807	14719.14	19065.002	18029.299	12519.943	30174.281	29909.73	28397.683	27426.164	20862.761	25268.787
Elaidic acid	281.2727	131	"21.229,0"	40221.246	46744.397	126107.306	39276.565	42939.016	43206.477	48937.415	41607.719	45199.668	49071.533	48445.859	36876.014	49441.132	39269.167	42843.723
stearic acid	823.7222	117	"21.2989,0"	694453.754	743954.436	2708558.35	696165.195	798495.534	805404.936	813409.058	713380.773	690050.697	799257.708	841884.058	607729.465	765529.539	674650.987	697876.824
indole-3-acetamide	362.6364	290	"21.4984,0"	0	0	7766.094	9988.162	12714.147	0	0	10209.556	10505.65	0	8848.729	0	13598.367	15551.866	17214.538
6-phosphogluconic acid	485.4706	318	"22.652,0"	11900.248	11362.262	13353.431	15022.042	17248.624	14596.841	18377.667	17788.52	22677.63	13517.621	12445.468	9781.899	15537.613	11858.558	12145.543
5-Methoxytryptamine	806.1176	174	"23.0761,0"	97654.618	127929.044	108607.052	122872.662	123884.691	83029.023	133354.944	111779.792	143085.826	83944.445	115992.141	82345.566	90517.428	48455.912	70708.561
DL-dihydrosphingosine	510	204	"23.2953,0"	18433.54	15598.264	15791.57	23484.292	20721.467	23986.082	25390.059	25467.16	26807.594	23493.024	24560.154	24978.099	23824.006	24909.712	21352.065
1-Monopalmitin	337.2	372	"24.066,0"	0	0	7029.016	6003.734	5369.927	6573.932	5567.593	5467.935	3468.787	0	0	2656.425	3430.263	6753.561	0
sucrose	835.7222	361	"24.3779,0"	71461.822	113421.528	97818.932	131736.938	184656.063	248913.385	104022.307	107974.917	112406.611	30259.21	41291.557	23537.933	113935.426	44989.243	73695.819
adenosine	480.75	236	"24.4149,0"	11266.453	0	10986.436	12983.812	12225.304	17089.518	19131.577	16155.669	14162.498	0	0	0	0	6427.983	6982.915
xanthosine	825.3333	325	"24.685,0"	73364.645	73858.034	72025.261	111348.355	147391.067	120582.531	180018.282	155299.548	162920.445	70358.133	78672.91	61822.852	68054.249	43828.515	56183.218
lactulose	412.8235	361	"24.8142,0"	0	8644.109	210.802	6780.95	4327.818	5760.502	6845.886	5434.449	5225.583	6407.404	5123.599	6548.503	7038.435	10013.117	7301.673
cellobiose	806.6667	204	"25.1286,0"	39519.515	43880.253	36624.773	43821.796	51076.212	50805.928	49579.426	45043.912	45897.881	114049.099	106446.766	110923.509	103971.126	94633.446	95312.032
trehalose	831.2222	361	"25.1777,0"	49112.512	51004.559	48674.271	162370.833	166561.528	168827.556	159503.242	154319.832	166792.946	306441.71	319633.514	309214.866	283424.27	271569.542	280184.38
Turanose	564.3636	217	"25.2379,0"	0	0	59168.847	36086.077	48304.255	59073.512	38720.881	38719.696	39453.935	0	0	17010.576	0	0	0
maltose	705.6667	361	"25.3225,0"	5629.921	6432.911	56005.211	76518.554	74698.96	45474.284	76306.659	43184.849	84565.79	95744.759	102697.108	105827.548	67691.591	31541.644	66046.089
Sophorose	742.5556	319	"25.5104,0"	22358.225	22904.751	22025.959	36794.799	39136.631	41129.007	38594.513	36308.209	38214.191	39839.392	42586.735	41178.747	49541.358	48407.954	44978.477
Gentiobiose	690.375	204	"25.7091,0"	17252.475	23867.478	14529.506	0	36439.67	28416.431	22045.235	0	20269.731	209104.053	214508.083	214727.634	105060.916	119370.556	116848.515
Lactobionic Acid	527.3333	204	"25.8539,0"	0	0	0	0	0	52097.201	38832.272	31422.561	41910.87	58849.128	52471.575	58102.191	54351.601	68645.153	64256.515
melibiose	893.2222	204	"26.0259,0"	500865.249	492694.614	462691.652	817221.85	788549.417	834243.243	1595048.65	1359464.53	1424783.43	629701.086	729035.166	701365.876	573332.678	409064.214	488736.778
Isomaltose	789.6111	361	"26.0827,0"	23680.008	19870.135	20985.234	27530.041	29937.42	28284.886	28968.261	23693.707	28782.012	126243.172	131937.706	131596.768	65797.95	70636.227	68020.035
Digalacturonic acid	380.7692	204	"26.3022,0"	16241.714	0	18450.555	18974.645	18372.965	18213.187	0	20304.613	20606.235	31480.629	29408.933	33920.441	33786.723	26031.889	29443.778
Hesperitin	258	73	"26.7013,0"	51718.188	39066.767	50516.009	53328.927	58234.303	47616.294	64107.737	55134.083	60061.016	43826.876	38583.702	35262.858	68102.921	53388.555	48672.122
Galactinol	718.2778	204	"26.8579,0"	39049.833	37028.317	40469.72	56840.19	60984.321	64710.156	120116.959	106953.763	118459.401	23976.13	40401.951	33221.269	55512.263	38035.283	48474.043
raffinose	698.6111	362	"30.1955,0"	42769.754	48092.234	40529.165	58879.516	100501.086	117576.516	115482.706	86317.129	78128.964	22541.359	43965.762	38575.022	71132.463	62253.684	57629.155
3,5,6-Cholestane-3,5,6-triol	411	174	"30.397,0"	19335.824	25671.787	0	36568.432	0	34224.041	0	52593.429	66470.115	28441.46	33897.79	28953.328	0	21049.875	0
