# Supplementary material for: Dynamic changes in ROS-antioxidant-metabolite network in dragon fruit infected with Neoscytalidium dimidiatum
Source: Food Chem X. 2025 Aug 30;30:102957. doi: 10.1016/j.fochx.2025.102957 (PMC12445716; doi:10.1016/j.fochx.2025.102957)
Supplement: Table S2 — List of peak areas and classifications of VOCs in dragon fruit. [file mmc2.xlsx]

## Sheet: Sheet1
Table S2.List of peak areas and classifications of VOCs in dragon fruit
Compounds	Class I	CAS	Quantitative ion	Qualitative ion	Molecular weight (Da)	NIST_RI	ck-0d-1	ck-6d-1	ck-10d-1	rno-6d-1	rno-10d-1	ck-0d-2	ck-0d-3	ck-6d-2	ck-6d-3	ck-10d-2	ck-10d-3	rno-6d-2	rno-6d-3	rno-10d-2	rno-10d-3
Undecylenic Acid	Acid	112-38-9	55	41	184.146	1456.2	17778.9	17778.9	17778.9	188299	137106	17778.9	17778.9	17778.9	17778.9	17778.9	17778.9	196466	194688	257790	212974
Tridecanoic Acid	Acid	638-53-9	73	60	214.193	1665.67	196828	406576	329359	199751	172209	162246	213178	643608	617770	518467	403370	189982	229333	227513	187641
trans-Cinnamic Acid	Acid	140-10-3	148	147	148.052	1451	4620.51	8061.89	9247.46	6944.12	6340.42	4547.49	6296.61	15482.5	14850.5	16480	9085.09	5771.36	6352.47	10758.2	6407.45
p-Tolylacetic Acid	Acid	622-47-9	105	150	150.068	1363	690025	1.62419e+06	1.51323e+06	1.00419e+06	1.31855e+06	577269	796444	2.38136e+06	2.27693e+06	2.2673e+06	1.75913e+06	830958	852677	1.84595e+06	1.11476e+06
Propanoic Acid, 2-oxo-	Acid	127-17-3	60	45	88.016	1249	103978	95929.8	77072.4	77699.2	87300.1	102213	96874.7	101483	103795	87207.3	77886	87119.4	86028.5	103606	84809.1
Pentadecanoic Acid	Acid	1002-84-2	73	60	242.225	1860.37	238746	626404	468146	270135	148093	175071	283662	571642	554050	979893	653916	271924	297354	354904	164545
Palmitoleic Acid	Acid	373-49-9	55	69	254.225	1951	9264.72	20240.4	13277.3	9036.94	5402.4	7096.73	11726.7	57942.4	48735.1	36962.9	20697.4	8706.18	9201.58	11577.3	6178.35
Octanoic Acid	Acid	124-07-2	60	73	144.115	1172.43	198242	321751	198260	126345	128495	268041	173309	464438	598064	269115	314246	156928	128942	353532	149450
Ibuprofen	Acid	15687-27-1	161	163	206.131	1626	6702.87	9572.44	6440.78	6384.38	6443.86	5386.67	7722.43	19534.2	18295.3	13407.8	9342.97	5735.74	6622.61	14853.2	5987.2
Homovanillic Acid	Acid	306-08-1	182	122	182.058	1657	238669	733871	677850	265799	208753	177144	262050	1.17551e+06	1.11193e+06	951979	768746	241800	301613	410446	224553
Hexanoic Acid	Acid	142-62-1	60	73	116.084	987.201	3588.74	576.678	12277.2	9786.09	6762.03	2883.39	3015.3	576.678	576.678	28380.1	32554.3	4246.46	7554.24	17515.7	7950.93
Heptadecanoic Acid	Acid	506-12-7	73	60	270.256	2062.67	8658.02	18009.9	11086.3	9350.53	6619.7	6124.86	9817.93	58168.9	46973.9	34448.1	16870.4	9595.02	8470.08	13122.3	7507.17
Benzoic Acid, 4-methoxy-	Acid	100-09-4	135	152	152.047	1424.27	1.63655e+06	2.26716e+06	2.53307e+06	2.39881e+06	2.22481e+06	1.39666e+06	1.89425e+06	5.11986e+06	4.03709e+06	3.97039e+06	2.3941e+06	1.97647e+06	2.11912e+06	2.48369e+06	2.16824e+06
Benzoic acid	Acid	65-85-0	105	122	122.037	1160.81	47525.1	61171.4	54394.3	36047.1	47075.9	24022.5	53920.6	75094.1	62619.7	56318.2	49256.7	37938.1	43442.7	58513.4	30711
Benzenepropanoic Acid, 4-hydroxy-	Acid	501-97-3	107	166	166.063	1654	31667.6	60309.4	49860.5	31624.5	18772.3	29262.8	28132.6	127086	122163	80363	62977.7	31177.9	33753.9	35809.6	33024.9
Benzeneacetic Acid, 4-hydroxy-	Acid	156-38-7	152	107	152.047	1551	10758.8	13288.3	9441.37	11005.4	7278.49	8922.04	12735	23054	21809.1	17359.9	12351.6	9905.02	11202.2	12314.3	6353.18
Azelaic Acid	Acid	123-99-9	152	41	188.105	1672	90711.9	334281	267782	102982	76727.1	66661.9	94117.5	507347	490864	444963	345373	94010.4	113401	136737	83428.3
Acetic Acid, [(1-thioxoethyl)thio]-	Acid	17930-82-4	59	150	149.981	1412	4208.25	8463.39	7987.53	7340.83	6657.72	3683.26	4623.04	15455.6	15488.7	11322	8557.55	5221.05	7564.98	9163.92	7461.77
9-Oxononanoic Acid	Acid	2553-17-5	73	55	172.11	1483	18678.5	13723.7	14280.3	10403.1	14186.5	15333	20099.1	22666.3	22824.8	22423.3	18170.6	12607.2	14333.1	22285.9	12797.9
4-Aminobenzoic acid	Acid	150-13-0	120	137	137.048	1547	25861.7	30002.8	22094.2	33704.4	18464.9	19966.7	29223.7	52909.5	50814.5	39229.8	27293.4	29681.9	33935.9	31872.2	19365.9
3,5-Diisopropylsalicylic Acid	Acid	2215-21-6	189	161	222.126	1866	131152	351639	237063	140011	77213.7	92853	159391	920143	812487	585181	365624	150400	167345	146052	89813.2
2-Propenoic Acid, 3-phenyl-	Acid	621-82-9	147	148	148.052	1427.53	1.27615e+06	1.65403e+06	1.53084e+06	1.43544e+06	1.34921e+06	1.01248e+06	1.44268e+06	3.01132e+06	2.88219e+06	2.86087e+06	2.39193e+06	1.52808e+06	1.64543e+06	2.53153e+06	1.67268e+06
2-Hexenoic Acid, (E)-	Acid	13419-69-7	73	68	114.068	982	21226.2	13764.1	13694.7	12806	30422.5	19301.1	20548.7	14983.2	15687.2	11865.8	9195.32	16586.2	25733.8	29644.7	23548
2-Heptenoic Acid	Acid	18999-28-5	73	41	128.084	1081	57600.4	8949.72	45084.1	44748.6	53584.5	57756.4	55866	53783.8	55078.8	50919.3	47821.3	49936.2	48127.7	58089.7	47559.4
1-Methylcyclohexylcarboxylic Acid	Acid	1123-25-7	142	97	142.099	1210	8201.79	10484.1	11913.9	6122.74	23069.9	6785.03	9302.33	13143.2	14004.2	19240.9	17345.4	6562.51	6652.06	29655.9	16737.6
(4,4-Dimethyl-2,4,5,6-tetrahydro-1H-inden-2-yl)acetic Acid	Acid	113522-67-1	147	105	206.131	1654	9297.56	17363	14564.4	9394.14	5616.92	7467.36	11102.2	36159.8	35050.5	28968.5	18546	8922.65	8945.56	11380.7	7935.29
Undecanol-5	Alcohol	37493-70-2	69	55	172.183	1288	99866.8	198072	228302	99808.9	209231	16599.7	119414	287560	289992	338043	302696	82998.4	98462.8	296489	190407
trans-2-Undecen-1-ol	Alcohol	75039-84-8	57	41	170.167	1365	50028.5	72859.3	70785.7	68446.6	59228.4	40127.2	60952.1	138141	107443	131357	85460.6	57441.3	61786.6	83077.4	75863.2
trans-2-Dodecen-1-ol	Alcohol	69064-37-5	57	41	184.183	1478	34047.1	18146.4	20244.9	19521	18452.9	26759.7	21857.5	32046	31629.2	32775.1	27163.9	21622	15844.8	38584.1	22841.9
trans,cis-2,6-Nonadien-1-ol	Alcohol	28069-72-9	79	69	140.12	1170	3721.01	26182.2	20559.4	21496.3	3721.01	3721.01	3721.01	33576	32169.9	22953.5	22632.7	18605.1	20317.7	3721.01	3721.01
Phenylethyl Alcohol	Alcohol	1960-12-08	91	92	122.073	1116.1	2391.9	18633	31978.5	274819	460934	478.38	2550.54	14143.3	11687.1	21929.6	22688.6	264472	241581	553636	461761
n-Pentadecanol	Alcohol	629-76-5	83	55	228.245	1779.19	14903.9	46670.8	39881.4	15122	10357.7	10447.3	16362.2	112327	101528	85461.6	53405.5	14236.2	16651.8	22440.7	11294.9
Myristoleyl Alcohol	Alcohol	34010-15-6	55	82	212.214	1678	760568	2.47668e+06	2.05356e+06	816178	662039	570946	883161	4.3445e+06	3.71485e+06	3.28309e+06	2.6006e+06	849699	982688	1.04931e+06	722954
Methanol, (cyclohexyl)(2,3-dimethylphenyl)-	Alcohol	349498-47-1	135	107	218.167	1842	249568	652847	482079	271337	150355	178361	288713	1.40822e+06	1.31389e+06	1.05604e+06	687904	277403	305999	361638	170575
Ethanol, 2-(4-ethylphenoxy)-	Alcohol	54411-10-8	107	122	166.099	1424	1.95738e+06	3.23123e+06	2.7497e+06	2.62234e+06	2.43551e+06	1.716e+06	2.35087e+06	5.88394e+06	5.69945e+06	5.363e+06	2.80886e+06	2.4104e+06	2.50779e+06	3.00755e+06	2.47982e+06
Cyclooctyl Alcohol	Alcohol	696-71-9	57	68	128.12	1155	545285	332619	339119	273065	411151	566275	530970	456269	577894	472979	426911	326802	323806	484097	292908
Cyclohexanol, 2-methyl-3-(1-methylethenyl)-, (1α,2α,3α)-	Alcohol	54244-81-4	83	55	154.136	1196	40545.8	51325.6	63666.9	32675.5	105789	32366.4	46680.9	69179.7	67209.2	90040.5	80239	28842.9	33003.3	136762	93060.4
cis-9-Tetradecen-1-ol	Alcohol	35153-15-2	55	82	212.214	1666	760568	2.47668e+06	2.05356e+06	816178	662039	570946	883161	4.3445e+06	3.71485e+06	3.28309e+06	2.6006e+06	849699	982688	1.04931e+06	722954
Benzenepropanol, α,α-dimethyl-	Alcohol	103-05-9	59	91	164.12	1299.41	34152	56286.4	62499.8	39619.5	53551.8	32078.8	42958	68078.3	70661.5	86466.3	76948.8	34390.6	35910	73335	44862.7
Benzenemethanol, 4-methyl-	Alcohol	589-18-4	107	122	122.073	1106	70119	69220	61218.7	82276.5	80920	77645.6	76385.7	66234.3	67822.7	61635.1	60711.9	86939.1	82071.7	85886.7	73279.8
Benzenemethanol, 4-hydroxy-	Alcohol	623-05-2	95	77	124.052	1426	1.55948e+06	2.44447e+06	2.13078e+06	1.99903e+06	1.87987e+06	1.35803e+06	1.87304e+06	4.58562e+06	4.44489e+06	4.17509e+06	2.75884e+06	1.92471e+06	2.00892e+06	2.85595e+06	1.99251e+06
Benzenemethanol, α-2-propenyl-	Alcohol	936-58-3	79	107	148.089	1244	108255	99821	81309.7	81371.1	88460.4	105831	102185	105196	107592	90031.3	79829.9	91352.8	88529.5	105847	89010.6
Benzenemethanol, α-2-cyclohexen-1-yl-	Alcohol	5723-89-7	107	79	188.12	1598	16138.1	14269.5	8803.58	11786.4	7958.74	13487.1	18529.8	19496.2	18600.2	15787.5	14083	10809.5	12600.4	19543.1	8683.13
Benzenemethanol, α,4-dimethyl-	Alcohol	536-50-5	136	93	136.089	1169	14772.8	11792.9	10882.7	13526.9	10816.9	14018.8	12873	12022.7	12234.3	12061.9	10184	12083.5	11276	11009.1	8616.66
Benzeneethanol, 4-hydroxy-	Alcohol	501-94-0	107	138	138.068	1442	2340.37	2340.37	2340.37	23509.1	2340.37	2340.37	2340.37	2340.37	2340.37	2340.37	2340.37	26525.5	2340.37	30040	2340.37
7-Octene-2,6-diol, 2,6-dimethyl-	Alcohol	29210-77-3	71	68	172.146	1237	39111.4	37696	30835	35049.4	31980.9	33030.2	38628.5	42995.4	40886.7	36119.7	31037.6	37976.8	38282.2	40190.4	35339.7
6-Undecanol	Alcohol	23708-56-7	83	55	172.183	1277	115598	228878	264374	114493	264977	89125.4	138243	373719	381673	448014	397777	96441.3	112843	382828	218841
5,9-Undecadien-2-ol, 6,10-dimethyl-	Alcohol	53837-34-6	109	69	196.183	1459	54796.5	5542.98	4392.65	247880	183743	52244.5	51885.5	89852.5	86947	878.529	10881.2	322056	333810	442686	349477
3-Phenylpropanol	Alcohol	122-97-4	117	91	136.089	1233.5	5585.9	5857.31	4370.06	6162.02	9687.42	5694.35	5039.29	5400.49	6093.05	4841.07	4735.31	6796.58	6405.51	13276.5	11071.7
3-Octen-1-ol, (Z)-	Alcohol	20125-84-2	55	81	128.12	1055	70454.7	24272.2	17660.3	3458.18	74576	68570.3	73229.1	22340.4	22166.3	17548.9	17290.9	112206	114562	91168.1	76557.2
3-Mercaptohexanol	Alcohol	51755-83-0	55	41	134.077	1127	1215.69	5535.21	7946.91	4540.51	12124	1045.75	1255.89	7138	5749.68	11106	10342.7	4227.22	4245.06	13406.3	9629.17
3-Buten-2-ol, 4-(2,6,6-trimethyl-2-cyclohexen-1-yl)-, (3E)-	Alcohol	25312-34-9	138	95	194.167	1455	1517.86	1438.75	1188.16	8375.03	6303.27	1657.39	1903.39	2688.08	2313.63	1592.56	1405.32	8662.38	8545.78	11997.6	12313.8
3,6-Nonadien-1-ol, (E,Z)-	Alcohol	56805-23-3	67	93	140.12	1156	2853.47	20544.7	2853.47	24714.1	14267.3	2853.47	2853.47	34879.3	25634.9	20243.8	21188.2	18532.8	20979	19023.7	15687.2
2-Octenal, 2-butyl-	Alcohol	13019-16-4	41	55	182.167	1378	19281.5	32945.2	31094.8	23587.2	27638.6	24776.2	35165.6	57100	56262.3	52820.2	42301.8	25533.5	27572	43698.7	41118.1
2-Nonanol	Alcohol	628-99-9	143	69	144.151	1099.2	5060.64	4829.75	4049.96	4783.32	4693.84	6283.21	6026.03	4834.97	4638.01	4092.54	3708.95	4291.16	5352.49	4694.96	5145.79
2-Cyclopentylethanol	Alcohol	766-00-7	81	68	114.104	1003	46284.7	63618.8	45522.6	123478	56739.1	33558.6	41427.7	94318.1	75409.7	46112.1	53026.1	105668	107448	96763.4	58808.2
2-Buten-1-ol, 2-ethyl-4-(2,2,3-trimethyl-3-cyclopenten-1-yl)-	Alcohol	28219-61-6	108	121	208.183	1559	29512	21537.3	15787.7	17228.6	39321	23860	32640.1	36905.4	36310.9	28244.2	19057.7	15703.4	16764.3	28667.9	40955.5
2-Benzylidene-1-heptanol	Alcohol	101-85-9	91	133	204.151	1675	19030.8	66207.4	52463.6	19938.1	18064.8	14102.1	22422.2	113138	94001.5	85140.2	67487.9	18766.8	23336.8	29635.1	20029.8
2,7-Octadiene-1,6-diol, 2,6-dimethyl-, (Z)-	Alcohol	103619-06-3	71	67	170.131	1361	22208.9	37381.8	34015.6	27342.1	21480.5	18194.3	25730	47604	53573.1	44374.3	36740.6	24229.8	25961.2	30451.7	21971.1
1-Undecyn-4-ol	Alcohol	22127-86-2	55	69	168.151	1275	63292.5	165236	248439	76398.1	90727.6	67219.3	103290	227320	217249	293644	260748	90531.9	107183	128064	85100.2
1-Undecanol	Alcohol	112-42-5	55	69	172.183	1371	19698.2	34647.7	32382.6	25654.1	30251.7	26113.1	36371.3	62752.2	59637.6	57309.7	45411.6	38455.2	27513.5	59781	42698.3
1-Octen-1-ol, acetate	Alcohol	77149-68-9	128	99	170.131	1191	6833.13	7793.27	10914.7	6165.57	21789.3	6239.44	8430.96	9755.68	13826.7	11689.6	10332.7	6307.47	7437.52	27622.1	15603.9
1-Octanol	Alcohol	111-87-5	56	55	130.136	1069.76	46840	20153.9	17673.3	18869.9	52385.6	48454.6	42181	9444.48	32579.2	14344.1	10479.5	54372.8	54367	24987.6	51552.1
1-Nonen-4-ol	Alcohol	35192-73-5	83	101	142.136	1103	516830	488381	414882	537774	516252	504232	506466	497286	503978	477530	450578	582119	464734	568145	462143
1-Nonanol	Alcohol	143-08-8	56	55	144.151	1170.64	316114	202975	226083	193908	226044	325752	316121	354334	359076	277971	261765	235322	190004	285219	204450
1-Hexadecanol	Alcohol	36653-82-4	55	69	242.261	1882.37	1.58996e+06	4.07058e+06	3.10798e+06	1.77561e+06	984358	1.16623e+06	1.88213e+06	3.67769e+06	7.77708e+06	6.40925e+06	4.38535e+06	1.81898e+06	2.00174e+06	2.39092e+06	1.1168e+06
1-Dodecanol	Alcohol	112-53-8	55	69	186.198	1474	5902.93	13717	13114.6	7176.11	16952.6	1180.59	7389.49	28210.6	26810.8	25089.2	17288.3	6250.13	7033.01	14892.2	18572.4
1-Decanol	Alcohol	112-30-1	70	55	158.167	1271.53	11392.9	39866.1	48336.4	21845.3	24511.6	13570.9	20456.3	56409.2	58729.9	77573.7	70504	17145.9	19763.4	33519.1	20939.5
1-Cyclopentene-1-methanol, 2-methyl-5-(1-methylethyl)-	Alcohol	80113-82-2	111	93	154.136	1199	8569.27	12597.1	11075.5	6339.49	16794	10589.6	8760.92	11269.5	11492.4	18841.8	12545.7	6427.69	7121.14	19575.5	15389.1
1-Cyclohexene-1-propanol, α,2,6,6-tetramethyl-	Alcohol	3293-47-8	123	93	196.183	1452	246.968	246.968	246.968	111096	82021	246.968	1234.84	246.968	1947.85	246.968	246.968	120314	120142	160638	165640
11-Tetradecen-1-ol, (E)-	Alcohol	35153-18-5	55	82	212.214	1673	760568	2.47668e+06	2.05356e+06	816178	662039	570946	883161	4.3445e+06	3.71485e+06	3.28309e+06	2.6006e+06	849699	982688	1.04931e+06	722954
11,11-Dimethyl-4,8-dimethylenebicyclo[7.2.0]undecan-3-ol	Alcohol	79580-01-1	136	69	220.183	1646	26976.2	2567.12	2567.12	16488.2	12835.6	22045.7	27180.7	52049.9	48841.5	60530.4	2567.12	17607.5	17553.1	25340	14864.3
1-[2-(Dimethylamino)-1-(4-methoxyphenyl)ethyl]cyclohexanol	Alcohol	93413-44-6	58	134	277.204	2069	12433.4	31483.1	20042.1	15068.8	9692.25	9244.88	15594.2	114921	95308.9	64947.7	32536.8	16617.2	15689.9	26261.6	11567.5
1,2-Benzenedimethanol	Alcohol	612-14-6	120	91	138.068	1392	68259.8	118779	110152	98891.3	92374.4	35239.3	80736.8	175118	164819	161140	127540	84325.2	90370.5	130783	92109.6
β-Phenylethylmethylethylcarbinol	Alcohol	10415-87-9	91	73	178.136	1415.55	2.06398e+06	3.10217e+06	2.78615e+06	2.63321e+06	2.47789e+06	1.3865e+06	2.46691e+06	5.83422e+06	5.63949e+06	5.31163e+06	3.47464e+06	2.52739e+06	2.62689e+06	3.59984e+06	2.60324e+06
(E)-2,6-Dimethylocta-5,7-dien-2-ol	Alcohol	7643-60-9	93	81	154.136	1169	137343	97571.4	84410.5	84415.5	23417.4	178408	170310	117470	98698.5	79725.6	72915.3	77835.6	96975.4	29557.8	21676.9
(6Z)-Nonen-1-ol	Alcohol	35854-86-5	67	41	142.136	1171	58357.1	22792.6	19812	13036.6	20391.6	54899.6	53580.9	25756.4	24843.9	17899.3	14316.4	15090.4	16867	24484.7	16333.9
(2E,4S,7E)-4-Isopropyl-1,7-dimethylcyclodeca-2,7-dienol	Alcohol	198991-79-6	123	81	222.198	1574	2974.39	5574.44	3412.92	3426.75	2676.73	2383.48	4393.05	11180.8	10476.7	6520.18	6364.61	3213.64	2155.35	4729.66	2455.45
Vanillin	Aldehyde	121-33-5	151	152	152.047	1404.11	20164.5	27166.9	29267	28789.9	27251.3	15588	22373.5	62300.9	46922.5	45156.2	38670.6	23023.9	25096.9	31052.6	25511.4
trans-4-MethoxycinnamAldehyde	Aldehyde	24680-50-0	162	131	162.068	1570	7924.41	13277.4	10150	6922.88	4768.42	5560.49	6162.83	23208.3	15914.7	18828.6	13521.9	6776.29	5203.24	9413.14	5245.99
Tetradecanal	Aldehyde	124-25-4	57	82	212.214	1613	383296	205666	202099	16405.6	92177.1	272762	417286	619618	543479	587580	347694	16381.7	17140.7	224443	88986.3
OxiranecarboxAldehyde, 3-methyl-3-(4-methyl-3-pentenyl)-	Aldehyde	16996-12-6	109	69	168.115	1234	305559	278241	231240	224746	238892	192973	183401	189324	300333	254129	222090	250618	246172	289754	160680
Octadecanal	Aldehyde	638-66-4	96	82	268.277	2021	5269.62	18588.7	10891.8	5530.12	6141.63	4813.01	7183.09	62902	42840.4	39670.2	24445.9	7967.73	5297.85	19569.2	8220.81
Nonanal	Aldehyde	124-19-6	57	41	142.136	1105.03	410272	506692	890573	306297	1.08178e+06	332556	517150	705714	649506	1.15467e+06	959125	252125	302867	1.33142e+06	859283
Hexadecanal	Aldehyde	629-80-1	82	57	240.245	1820.31	68783.8	115040	75628.2	13585.5	35630.6	53401.8	86936.6	464938	248143	326394	170399	19456.4	14367.4	112438	39266.8
Dodecanal	Aldehyde	112-54-9	41	57	184.183	1409	541177	666218	654153	619127	579995	318664	654625	1.23162e+06	1.18879e+06	1.04392e+06	686168	677351	441396	728777	457601
Decanal	Aldehyde	112-31-2	112	41	156.151	1206.43	50645.3	65731.2	93762.3	44724.5	152609	36518.1	75102.1	95141.9	87150	126726	114482	37859.5	44810.3	196960	141866
cis-4-Decenal	Aldehyde	21662-09-9	98	110	154.136	1193	100202	120694	175192	99729.4	222187	104610	137963	160767	144789	203188	167005	75972.4	101873	294459	251032
CinnamAldehyde, α-pentyl-	Aldehyde	122-40-7	117	129	202.136	1661.37	5880.07	14649.9	11401.3	7237.68	5885.69	5641.97	6642.8	23153.6	22023.2	18646.5	14364.8	6944.04	8093.39	10317.2	6991.01
BenzeneacetAldehyde	Aldehyde	122-78-1	91	92	120.058	1045.6	109682	298350	227622	257308	210754	105201	99777.5	200826	168211	228194	342767	246094	151158	229463	205782
BenzAldehyde, 4-methyl-	Aldehyde	104-87-0	119	91	120.058	1084.21	13220.4	2213.56	2213.56	2213.56	26353.5	2213.56	15577.9	14449.9	11067.8	2213.56	2213.56	2213.56	2213.56	2213.56	34064.9
BenzAldehyde, 3-methyl-	Aldehyde	620-23-5	91	119	120.058	1070.12	12537.7	14080.6	9621.5	10523.5	12989.9	11580.3	10828.9	11231.5	12266.5	8971.44	9498.29	12513.2	8691.6	10920.5	8310.71
BenzAldehyde, 3,4-dimethoxy-	Aldehyde	120-14-9	166	165	166.063	1489	46078	38693.7	29551.6	30365.2	36781.9	41403.1	50008.8	64357.7	60429.5	37476.7	34744.4	39888.3	44354.6	57759.1	33028.7
BenzAldehyde, 2,4-dihydroxy-3,6-dimethyl-	Aldehyde	34883-14-2	165	166	166.063	1650	12646.5	23395	19988.9	10477	8903.76	10143.7	15118	47229.6	50246.3	39818.5	26367.1	9066.18	9772.33	17018.1	9376.71
BenzAldehyde	Aldehyde	100-52-7	77	106	106.042	962.461	8760.18	8760.18	8760.18	92349.2	204223	8760.18	8760.18	8760.18	8760.18	8760.18	8760.18	88933.7	81127.6	193653	169554
AcetAldehyde, tetramer	Aldehyde	108-62-3	45	43	176.105	1160	255104	213012	159029	144297	175817	267372	258513	242835	236962	221486	178453	172164	180625	196736	138546
8-Isopropyl-1-methyltricyclo[4.4.0.02,7]dec-3-ene-3-carbAldehyde	Aldehyde	41610-68-8	175	91	218.167	1675	18374	61804.2	48289.4	20348.6	16592.5	13308.3	21027.1	85040.6	81053.5	74466.7	62949.5	17882.6	22540.9	31199	17609.5
6-Octenal, 7-methyl-3-methylene-	Aldehyde	55050-40-3	69	41	152.12	1147	2618.46	43812.8	31068.2	44979.9	13092.3	2618.46	2618.46	66965.1	36102.1	23761.3	24079.8	36696.7	41383.1	15670.2	19425.5
6-Nonenal, (Z)-	Aldehyde	2277-19-2	55	41	140.12	1103.52	603667	591258	553468	584301	689315	626035	648900	619206	608890	510364	588323	619346	614687	778661	650708
6-Nonenal, (E)-	Aldehyde	2277-20-5	41	55	140.12	1124	1857.72	7466.51	10009.8	6233.43	15779.6	1038.39	1266.54	8453.87	7232.29	13457.8	12901.2	5616.89	5065.19	17206.7	13088.3
5-Hydroxymethylfurfural	Aldehyde	67-47-0	97	126	126.032	1232	148004	134037	147682	146025	117351	192530	183886	191199	151439	124628	104609	124518	161014	149181	161492
5-Ethylcyclopent-1-enecarboxAldehyde	Aldehyde	36431-60-4	124	95	124.089	1040	9500.39	19706.5	11201.6	32800.6	11947.2	8232.68	10533.4	28492.3	34219.3	20088.5	19342.9	28530.8	25279.4	15070	15637.7
4-Nonenal, (E)-	Aldehyde	2277-16-9	122	41	140.12	1105	37622	33553.8	28677.1	37344.2	37684.6	37567.8	37012	34669.9	32404.5	30065.1	29455.1	39285.5	37718.3	40424.8	34254.7
4-MethoxycinnamAldehyde	Aldehyde	1963-36-6	162	131	162.068	1576.49	7924.41	13277.4	10150	6922.88	4768.42	5560.49	6162.83	23208.3	15914.7	18828.6	13521.9	6776.29	5203.24	9413.14	5245.99
4-Isopropylcyclohexa-1,3-dienecarbAldehyde	Aldehyde	1197-15-5	79	107	150.104	1283	11805.9	28037.4	34492.9	14632	15975.9	9564.85	14485.5	38696.8	40096.1	51719.7	47765.6	13356.1	18807.8	22513.1	18541.4
4-Hydroxy-2-methylbenzAldehyde	Aldehyde	41438-18-0	107	135	136.052	1316	6495.53	4772.16	4514.64	7890.83	7472.15	5442.27	5981.92	5669.12	6303.67	5337.58	3698.34	8346.75	8385.85	9968.99	6339.45
3-MethoxycinnamAldehyde	Aldehyde	56578-36-0	162	161	162.068	1451	1067.45	6635.71	5911.07	6111.62	6114.23	1067.45	1067.45	10243	9885.15	11607.5	7218.56	5337.27	6006.82	7348.42	6407.13
3-(4-Isopropylphenyl)-2-methylpropionAldehyde	Aldehyde	103-95-7	133	190	190.136	1464	25568.8	47115	42515.4	34173.4	32386.6	16251.8	24220.3	81729.8	77322.7	78801.2	51173.8	30387.8	27739.9	47753.8	25550.3
3-(4-Hydroxyphenyl)propanal	Aldehyde	20238-83-9	107	150	150.068	1490	254265	210831	163697	157466	199411	226029	268729	342576	324603	152741	189651	216160	245237	301750	180022
2-Undecenal, E-	Aldehyde	53448-07-0	70	41	168.151	1366	52142	80047.2	74035.3	75449.4	63409.1	42835.9	62190.2	152072	147398	143355	113275	61604.1	64125.8	93554.3	82511.8
2-Undecenal	Aldehyde	2463-77-6	70	41	168.151	1367	52142	80047.2	74035.3	75449.4	63409.1	42835.9	62190.2	152072	147398	143355	113275	61604.1	64125.8	93554.3	82511.8
2-Isopropyl-5-methylhex-2-enal	Aldehyde	35158-25-9	41	43	154.136	1106	451501	459872	478823	411019	476331	446623	316896	520876	370526	440221	396536	431306	431585	544597	562330
2-FurancarboxAldehyde, 5-methyl-	Aldehyde	620-02-0	110	109	110.037	964.603	665286	371285	104286	683694	701099	721436	600432	344850	315972	175152	205045	728314	681001	763944	712775
2-Decenal, (Z)-	Aldehyde	2497-25-8	41	55	154.136	1252	95854.4	90969.7	75208.5	72892.6	79577.5	97901.9	93543.4	98201.8	100119	83849.3	75398.3	82776.2	83188.4	96886.9	81611.4
2-Cyclohexene-1-carboxaldehyde, 2,6,6-trimethyl-	Aldehyde	432-24-6	123	81	152.12	1116	1581.03	7905.17	11213.7	17401.6	21341.4	1581.03	1581.03	9049.29	9207.18	16201.5	15508	15801	14709.9	29863.7	36910.7
2-Butenal, 2-methyl-4-(2,6,6-trimethyl-1-cyclohexen-1-yl)-	Aldehyde	3155-71-3	107	123	206.167	1584	54200.6	83541.4	72041.9	49752.1	33726.1	43568.6	66788.6	154597	148896	133858	93896.7	48184.2	54276.7	67043.2	35266.5
2,6-Nonadienal, (E,Z)-	Aldehyde	557-48-2	41	69	138.104	1154.75	1968.09	31301.8	22379.6	31433.6	9840.46	1968.09	1968.09	47944.4	47124.2	30184.8	30519.2	26893.1	29498.3	12249.9	14752.6
2,6-Nonadienal, (E,E)-	Aldehyde	17587-33-6	41	69	138.104	1153	1968.09	31301.8	22379.6	31433.6	9840.46	1968.09	1968.09	47944.4	47124.2	30184.8	30519.2	26893.1	29498.3	12249.9	14752.6
2,4-Decadienal, (E,E)-	Aldehyde	25152-84-5	81	41	152.12	1320.08	4742.88	6042.56	6949.61	8265.73	5821.45	4163.26	5724.49	832.653	832.653	832.653	832.653	7727.61	10725.4	6459.91	13382.2
1-Cyclohexene-1-carboxAldehyde, 5,5-dimethyl-3-oxo-	Aldehyde	56621-35-3	96	68	152.084	1285	45540.5	110605	132862	60715.5	65562.5	33892.3	52177.6	151493	157792	211136	192755	47029.7	54649.6	91408.5	55895.1
1-Cyclohexene-1-carboxAldehyde, 4-(1-methylethenyl)-, (S)-	Aldehyde	18031-40-8	68	79	150.104	1207	271614	236116	216847	209139	245417	263198	278804	264328	260114	226785	207527	223794	232620	234978	313683
1-Cyclohexene-1-carboxAldehyde, 4-(1-methylethenyl)-	Aldehyde	2111-75-3	68	79	150.104	1274	55952.1	142415	221744	69666.9	79937.2	59784.7	91643.8	198280	190561	254481	230864	80708.3	92799.2	113026	75979.5
1,2-HydrazinedicarboxAldehyde	Aldehyde	628-36-4	88	60	88.027	994	8948.95	1674.96	60131.6	17148.6	33889.1	12129.1	8374.79	1674.96	1674.96	68961.1	50286.3	25760.3	24386.8	37721.3	26317.2
(Z,Z)-3,6-Nonadienal	Aldehyde	21944-83-2	81	41	138.104	1100	130292	155509	135439	166588	150788	129585	126623	153825	151610	137668	133465	174885	174779	160539	162752
(E,E)-2,4-Undecadienal	Aldehyde	30361-29-6	81	41	166.136	1430	733281	1.06896e+06	1.00252e+06	950317	885859	472868	877355	2.0715e+06	2.00412e+06	1.88761e+06	1.21462e+06	902237	940136	1.2482e+06	938722
(E)-Hexadec-2-enal	Aldehyde	22644-96-8	70	57	238.23	1878	93910	204536	131700	45082.9	87456.7	83121.9	121041	9016.58	9016.58	9016.58	9016.58	76815.9	9016.58	9016.58	111064
(E)-2-Octenal	Aldehyde	2548-87-0	41	55	126.104	1057.36	10306.5	14578.4	32612.2	13968.5	9665.27	5009.94	12608.8	46455.9	19964.1	37682.2	36408.2	13296.5	20152.3	7326.26	7039.76
Prilocaine	Amine	721-50-6	86	44	220.158	1842	53484.7	141670	103690	58159.1	31487.4	37050.8	61477.6	133428	130341	229078	148466	58893.7	63601.4	78409.3	35418.6
N-Methyl-3,4-methylenedioxyamphetAmine	Amine	42542-10-9	58	135	193.11	1568	5576.84	8244.01	6577.72	4559.24	3440.47	4173.2	6698.64	15008.3	14125	12778.9	9024.07	4555.35	5252.82	6277.61	3122.85
Niacinamide	Amine	98-92-0	122	78	122.048	1419	652170	1.16088e+06	987105	936519	867233	572653	782709	2.0528e+06	1.98982e+06	1.612e+06	927438	800487	829483	1.00584e+06	841199
N-Benzylformamide	Amine	6343-54-0	106	135	135.068	1402	853841	1.3866e+06	1.17579e+06	1.11939e+06	1.03798e+06	743649	1.02325e+06	148730	148730	148730	1.22297e+06	1.05062e+06	1.08966e+06	1.60537e+06	1.08412e+06
N,N'-Methylenebismethacrylamide	Amine	2359-15-1	69	113	182.106	1651	614578	2.26727e+06	1.80636e+06	653531	529481	458980	710827	3.68541e+06	3.56357e+06	2.6857e+06	2.12179e+06	686081	791091	822172	582404
Diethylpropion	Amine	90-84-6	100	59	205.147	1497	5056.78	7407.51	7546.36	4578.07	5964.21	3699.27	6649.69	15097.6	15165.6	15341.9	9616.14	4802.13	5885.49	11412.7	5868.64
DiethanolAmine	Amine	111-42-2	74	56	105.079	1349	2886.52	4012.66	3915.12	4031.62	3153.52	2229.6	3042.5	8026.79	7974.8	7383.77	5863.54	3217.28	3407.51	5003.63	3939.6
Caprolactam	Amine	105-60-2	113	55	113.084	1253.7	20276.4	26962.9	14484.9	22402.3	16438.7	20024	18422.3	19459.4	19978	16671.2	15239.8	16496.2	16697	19856.5	16325
Butyramide, 2-cyano-2-ethyl-	Amine	18705-38-9	82	97	140.095	1287	30468	60412.4	69327.7	30229.3	68264.3	23862.3	35727.1	97628.1	97718	115330	102242	25420.1	29846.9	99075.1	57589.7
BenzenAmine, N,N-dimethyl-	Amine	121-69-7	120	121	121.089	1101	4103.7	4602.69	3789.57	5058.99	4366.08	4463.05	4204.59	4105.39	4055.05	4049.5	3652.99	5027.23	4856.46	4843	4628.42
BenzenAmine, 4-ethoxy-	Amine	156-43-4	108	137	137.084	1293.68	5296.53	9444.48	11780.5	1059.31	1059.31	1059.31	5979.36	13171.2	13279.1	16989.2	15112.3	1059.31	1059.31	1059.31	1059.31
Acetamide, N-(2,6-dimethylphenyl)-2-(ethylamino)-	Amine	7728-40-7	58	121	206.142	1784	3743.06	12663.2	10560.3	4093.67	2627.13	2486.87	4084.23	31351.4	28561.8	23019.9	14799.8	4412.48	4252.7	5813.9	2722.9
2-Fluoro-5-methylaniline	Amine	452-84-6	125	124	125.064	1080	52877.9	49281.3	40845.6	41421.1	37369.2	52044.5	52267.8	49350.9	40505.1	35543.2	33767.9	45996.9	44376.2	38406.8	44784.1
1-OctanAmine,N-methyl-	Amine	2439-54-5	44	58	143.167	1088	43923.7	43829.1	44222.3	35909.5	57772.1	45362.5	47580.9	48701.8	50898.1	55679.4	49790.6	38841.4	37354.1	65114.8	48111.1
1,6-HexanediAmine, N,N,N',N'-tetramethyl-	Amine	111-18-2	172	42	172.194	1206	3329.95	4459.38	9585.7	4379.94	13264	2455.21	3919.17	6380.71	6085.39	14019.8	11067.8	2579.53	3116.43	21341.8	12209.2
Styrene	Aromatics	100-42-5	104	103	104.063	893	4796.56	3505.85	8296.24	42853.8	10118.1	4819.71	5814.92	3772.37	3952.58	4625.76	109283	37493.1	31964.2	12649.6	10028.7
p-Xylene	Aromatics	106-42-3	91	106	106.078	871.104	9172.11	6360.08	17474.2	8898.28	11457	9316.85	12861.8	8401.01	7407.38	11190.6	54652	11409.8	8982.98	10614.4	8070.89
Phenanthrene, 7-ethenyl-1,2,3,4,4a,4b,5,6,7,8,10,10a-dodecahydro-4a,7-dimethyl-1-methylene-, [4aS-(4aα,4aβ,7β,10aβ)]-	Aromatics	26549-04-2	91	41	256.219	1942	55298	77147.3	45326.3	55158.3	42277.8	58072.7	70793.2	205926	101848	92133	85448.3	47193.4	60410	46353.9	58675
o-Xylene	Aromatics	95-47-6	106	91	106.078	894.211	5185.96	3854.78	8408.68	4426.88	6806.69	4259.31	7028.31	4603.04	3599.15	5145.61	58908	6694.11	4577.12	5709.91	3566.06
Naphthalene, 2-methyl-	Aromatics	91-57-6	142	141	142.078	1297	524279	683252	873262	590580	837932	449167	649584	1.17181e+06	1.23246e+06	1.28172e+06	1.12786e+06	507000	543753	1.1386e+06	667766
Naphthalene, 2,6-dimethyl-	Aromatics	581-42-0	156	141	156.094	1411.86	1675.5	2417.2	2368.61	2063.85	2093.46	1863.63	2253.74	4061.35	3747.38	3807.68	3352.76	2133.59	2116.17	3599.4	2352.52
Naphthalene, 1-methyl-	Aromatics	90-12-0	142	141	142.078	1307	524279	683252	873262	590580	837932	449167	649584	1.17181e+06	1.23246e+06	1.28172e+06	1.12786e+06	507000	543753	1.1386e+06	667766
Naphthalene, 1,2-dihydro-1,1,6-trimethyl-	Aromatics	30364-38-6	157	142	172.125	1354	5367.72	7311.93	6320.12	4966.29	6200	4625.78	5086.57	10996.5	10669.6	9975.97	8331.56	5721.85	5748.32	7311.38	5976.46
Naphthalene, 1,2,3,4-tetrahydro-	Aromatics	119-64-2	104	132	132.094	1155	8046.5	6929.47	5786.92	5207.86	5937.04	6060.68	8194.34	7580.45	6093.2	5988.02	5529.21	6855.16	8207.02	7426.03	7164.07
Isoelemicin	Aromatics	487-12-7	208	193	208.11	1645	334921	1.15449e+06	936257	365130	287155	249074	408169	2.04551e+06	1.99375e+06	1.53328e+06	1.19722e+06	352479	434929	580269	313819
Hexa-2,4-diyn-1-ylbenzene	Aromatics	520-74-1	153	152	154.078	1501	21126.7	17939.2	11661.1	13860.6	16922.5	16102.7	18252.4	29570.6	28313.7	16267	15424.1	14730.2	17020.1	20824.4	12628.3
Benzene, 2-ethyl-1,4-dimethyl-	Aromatics	1758-88-9	134	119	134.11	1076	2168.74	1647.19	1677.3	1604.52	1793.56	1219.48	2610.7	2383.23	1863.13	2152.5	1972.34	2169.13	2767.17	2094.4	2086.48
Benzene, 2,4-pentadiynyl-	Aromatics	41268-41-1	139	140	140.063	1286	6964.89	5643.65	5994.6	6627.95	7238.04	4088.4	5784.88	10416.5	9946.14	14618	11798.3	3533.63	6724.46	4645.4	8256.26
Benzene, 1-methyl-4-(1-methylethenyl)-	Aromatics	1195-32-0	132	117	132.094	1092.16	4972.5	4866.66	5789.67	5366.77	6711.96	4625.63	4603.32	4422.67	4808.19	4550.81	4664.24	4847.37	4568.1	5912.68	4819.16
Benzene, 1-methoxy-4-nitro-	Aromatics	100-17-4	153	77	153.043	1424	3776.49	4719.49	3902.31	4156.48	4909.83	2931.96	4258.06	10958.9	10079.1	7775.86	6952.36	4725.43	4802.8	7155.51	4741.89
Benzene, 1-methoxy-2-nitro-	Aromatics	91-23-6	77	106	153.043	1368	29792.9	58117.6	50812.6	44374.3	56617.8	24800.4	32982.2	112374	106243	102013	82196.7	35608.3	37694.5	78249.5	56783.2
Benzene, 1-ethyl-3,5-dimethyl-	Aromatics	934-74-7	119	134	134.11	1059	10693.4	8635.73	9532.47	9555.99	10724	8821.16	7869.47	9701.27	6421.99	7511.81	6702.56	9586.53	10842.4	10020.5	9758.3
Benzene, 1,4-dimethyl-2,5-bis(1-methylethyl)-	Aromatics	10375-96-9	175	133	190.172	1403	660618	1.39307e+06	1.27683e+06	1.19273e+06	840268	803131	987396	2.57111e+06	2.46473e+06	1.69909e+06	1.42847e+06	795586	819178	1.50918e+06	1.26978e+06
Benzene, 1,3-dimethyl-	Aromatics	108-38-3	91	106	106.078	870.583	9172.11	6360.08	17474.2	8898.28	11457	9316.85	12861.8	8401.01	7407.38	11190.6	54652	11409.8	8982.98	10614.4	8070.89
Benzene, 1,3,5-trichloro-2-methoxy-	Aromatics	87-40-1	195	197	209.941	1343	2183.38	1792.88	2644.59	7934.83	3756.61	2030.51	2083.86	2626.47	2448.91	5175.76	4931.7	10484.6	7481.79	5464.72	4154.42
Benzene, 1,2-diethyl-3,4,5,6-tetramethyl-	Aromatics	33884-69-4	175	190	190.172	1558	8896.78	6392.44	4241.62	5375.7	4982.33	6918.29	9293.68	11376.8	11024.5	8038.5	5970.06	4434.77	4820.73	8284	5015.91
Benzene, 1,2,4-trimethyl-	Aromatics	95-63-6	105	120	120.094	994.943	5455.93	4495.88	7312.95	4334.83	866.966	4867.47	7434.73	5102.97	4886.39	5791.92	6504.8	7369.55	7900.94	8335.75	7112.64
Benzene, 1,2,4,5-tetramethyl-	Aromatics	95-93-2	119	134	134.11	1115	62999.4	44831.8	58399.8	75455.4	59004.7	40484.2	77050	63396.8	45992.1	57491.3	51956.9	86262.6	100044	78076.4	71692.3
Benzene, 1,2,3-trimethoxy-5-(1-propenyl)-, (E)-	Aromatics	5273-85-8	208	193	208.11	1654	334921	1.15449e+06	936257	365130	287155	249074	408169	2.04551e+06	1.99375e+06	1.53328e+06	1.19722e+06	352479	434929	580269	313819
Benzene, 1,2,3,5-tetramethyl-	Aromatics	527-53-7	119	134	134.11	1117	62999.4	44831.8	58399.8	75455.4	59004.7	40484.2	77050	63396.8	45992.1	57491.3	51956.9	86262.6	100044	78076.4	71692.3
Benzene, 1,2-(methylenedioxy)-4-propenyl-, (E)-	Aromatics	4043-71-4	162	104	162.068	1374	118082	100630	222623	199049	194727	36364.7	139180	161878	325520	341823	261249	166313	178995	277852	229512
Benzene, 1,1'-(1,3-propanediyl)bis-	Aromatics	1081-75-0	92	91	196.125	1633	4924.02	5127.75	3039.91	4739.07	4936.68	3655.57	5166.87	8252.82	8109.43	6916.98	4315.21	4725.74	5115.29	12439.3	4172.89
Benzene, [1-[[1-(1-methylethyl)-3-butenyl]oxy]ethyl]-, [S-(R*,R*)]-	Aromatics	98088-51-8	77	105	218.167	1463	1185.53	36790.1	25049.3	6992.54	7643.07	1185.53	10569.3	13542.1	12170.5	44346.3	8524.26	5927.63	6505.69	1185.53	7427.48
Benzene, (2-methoxyethyl)-	Aromatics	3558-60-9	45	91	136.089	1086	18064.2	25364.4	21046.4	24018.8	20514	18107.2	17558.1	24653.1	26120	16863.3	21162.1	26275.2	19194.3	27986.3	25251.5
9H-Fluorene, 2-nitro-	Aromatics	607-57-8	165	211	211.063	2091	9255.69	24108.1	14978.7	11082.8	7551.95	6807.78	12396.8	102384	85537.5	58727.5	25049.1	13411.1	11000.2	20283.9	9090.35
9H-Fluorene, 1,9-dimethyl-	Aromatics	17057-98-6	179	194	194.11	1668	93632.1	331632	263332	101313	78675.7	69308.8	105390	550046	532664	442417	337466	93462.3	117365	158516	84840.1
4-Acetoxy-3-methoxystyrene	Aromatics	46316-15-8	150	135	192.079	1452	1005.78	1005.78	1005.78	11145.8	6912.04	1005.78	1005.78	1005.78	1005.78	1005.78	1005.78	9094.24	9358.76	12359.9	10208.1
4a(2H)-Naphthalenol, octahydro-4,8a-dimethyl-,(4α,4aα,8aβ)-	Aromatics	19700-21-1	112	41	182.167	1430	16712.1	28196	23038.7	22320	21395.7	14759.8	20914.6	44383.7	43152.1	28023	24853.2	20589.1	22148.9	27248.8	21324.6
2-Methoxy-4-vinylphenol	Aromatics	7786-61-0	135	150	150.068	1316	46855.4	29656.3	27883.3	58282.7	35435.6	40122.3	43743.6	38120.4	37599.5	37763.9	31519	54930.9	53569.1	48935.4	37733.7
2,5-di-tert-Butyl-1,4-benzoquinone	Aromatics	2460-77-7	220	205	220.146	1602	9547.52	7410.28	8588.17	5287.13	7926.7	7465.39	11025.9	20009.3	19055.1	17074.4	11153.4	7878.91	5712.49	8482.64	6620.72
1-methyl-2-nitro-Benzene	Aromatics	88-72-2	120	65	137.048	1161	264.357	264.357	264.357	3203.78	11905.8	264.357	264.357	4181.22	264.357	264.357	1321.78	3806.45	4135.21	14279.1	15434.5
1H-Indene, 3-methyl-	Aromatics	767-60-2	130	115	130.078	1155	37081.2	33423	25742.4	20987.8	24896.3	36138	36226.1	26137.7	15717.2	32030.5	18953.6	25403.8	23987.7	13766.7	22858.3
1,2,3-trimethoxy-5-(2-propenyl)-Benzene	Aromatics	487-11-6	208	193	208.11	1554	660.031	626.763	469.224	123832	20983.7	560.096	891.595	922.332	794.635	613.974	614.508	130688	154201	81467.6	27342.4
Vinyl trans-cinnamate	Ester	17719-70-9	131	103	174.068	1357	86171.7	160961	144635	120036	118782	70243.9	100569	246607	234037	227184	180898	99145.9	105873	173876	115916
Undecanoic acid, methyl ester	Ester	1731-86-8	143	87	200.178	1428	24407.6	30416.9	28681.1	33735.3	31648	18869.4	25756	69493.1	65555.6	52011.4	44072	28469.9	29848.9	46716.1	31499.6
trans-11-Tetradecenyl acetate	Ester	33189-72-9	68	82	254.225	1810	30686.2	54213	34584.2	6628.36	15373.9	25114.7	39334	152104	174261	150569	78227	8707.11	7035.62	51255.4	18591.5
Tetradecanoic acid, ethyl ester	Ester	124-06-1	88	101	256.24	1793	1539	232.555	10502.7	28532.6	13891.7	1162.78	1791.13	232.555	2597.79	44494.1	20412.4	27809.8	35542.3	48706.9	19954.7
Propanoic acid, hexyl ester	Ester	2445-76-3	75	56	158.131	1108	74035.1	73545.2	55312	53977.7	67729.9	72102.9	72938.5	68854.2	73186.5	63749.4	62091	65166.7	59142.1	72740.8	59539.2
Propanoic acid, 2-methyl-, 3-phenylpropyl ester	Ester	103-58-2	118	117	206.131	1408	100047	170401	141635	135674	127671	88467.8	119334	301652	292444	273205	139349	122563	126974	151388	125470
Propanoic acid, 2-methyl-, 3-phenyl-2-propenyl ester	Ester	103-59-3	117	71	204.115	1586	8959.18	7408.02	6145.25	5380.37	4672.31	7279.4	9221.69	15491.4	14511	12627.7	8148.04	4870.13	5299.61	8829.32	5342.92
Propanoic acid, 2-methyl-, 3-hydroxy-2,2,4-trimethylpentyl ester	Ester	77-68-9	71	56	216.173	1374	5922.36	12834.1	12156.9	11317.4	932.836	4664.18	6755.12	12284.7	12783.7	19797.1	17441.4	11599.5	6115.8	932.836	13472.8
Propanoic acid, 2-methyl-, 3,7-dimethyl-2,6-octadienyl ester, (Z)-	Ester	2345-24-6	69	93	224.178	1475	22564.5	51344.3	46571	30239.6	34293.2	23083.2	30962.8	103315	99738.1	88627.1	58862.3	21962.1	24883.1	53551.9	34627.6
p-Menth-8-en-3-ol, acetate	Ester	89-49-6	136	121	196.146	1259	25177	23135.1	16977.3	3395.46	3395.46	23181.8	21465.6	25096.6	25293	20678.2	17706.6	21451.1	19318	3395.46	3395.46
Phosphoric acid, dibutyl 1-methylethenyl ester	Ester	5954-40-5	99	138	250.133	1474	21425.7	17318.5	13373.1	14011.7	16427.8	24706.8	21558.7	37918.1	26915.6	27639	15297.4	23057.2	18879.1	33078.3	20251.1
Pentyl octanoate	Ester	638-25-5	145	70	214.193	1484	15537.9	13797.7	12328	11466.6	13655.4	15720.4	17846.7	22379.2	21842.5	18960.4	12814.2	13499.1	15771.4	26007.2	15597.8
Pentanoic acid, 3,7-dimethyl-2,6-octadienyl ester, (E)-	Ester	10402-47-8	136	68	238.193	1659	29020.4	110781	80342.6	34206.8	24799	21916.7	33670.6	181299	173575	146131	118121	30342.7	36361	48278.5	26530.2
Pentanoic acid, 1-ethenyl-1,5-dimethyl-4-hexenyl ester	Ester	10471-96-2	80	93	238.193	1510	1567.37	3650.89	4219.72	2799.52	3319.95	1200.29	1999.29	5037.64	6987.18	7680.46	5665.83	2371.4	2763.27	6405	3331.1
Pentadecanoic acid, 14-methyl-, methyl ester	Ester	5129-60-2	74	87	270.256	1883	22625	57175.6	42673.3	24342.4	14860	17093.6	26843.6	55840.4	53221.3	89522.1	60390.8	24547.9	27235.4	32678.7	14827.5
Octanoic acid, methyl ester	Ester	111-11-5	74	87	158.131	1126	21494.8	20398.6	10367.8	14129.3	12944	13753.3	15686.1	16311.6	13544.1	10285.5	11243.1	13913	13332.9	23848.4	12639
Octanoic acid, ethyl ester	Ester	106-32-1	88	101	172.146	1197	28463.8	13990.9	135165	72755.3	172922	22397.6	21043.3	11642.8	16173	192338	174868	72779.9	68672.2	168933	154497
Octanoic acid, 3-methylbutyl ester	Ester	2035-99-6	70	127	214.193	1446	204.349	204.349	5586.17	115585	84792.8	1021.75	204.349	204.349	10724	8395.33	204.349	116909	115632	154377	125620
Octanoic acid, 2-pentyl ester	Ester	55193-30-1	127	145	214.193	1417	25905.3	35456.4	40471.9	37980.6	35258.6	22406.4	29602.3	78928.3	75907.9	70798.5	36145.5	31129.1	33682.3	38069.4	34150.7
Octanoic acid, 2-furanylmethyl ester	Ester	39252-03-4	98	81	224.141	1584	13092.6	12499.4	10424.8	2681.06	3061.48	9930.21	15767.1	37464.4	34537.4	30651	17617.2	2225.49	3575.66	5725.11	2952.41
Octanedioic acid, dimethyl ester	Ester	1732-09-8	129	138	202.121	1448	10574.9	8532.69	8401.24	5067.28	8253.57	11706.3	12844.7	19623.2	17111.4	12364.5	10612.1	6370.57	10002.7	12586.5	7510.77
n-Heptyl hexanoate	Ester	6976-72-3	117	99	214.193	1482	84820.2	70519.4	55142.6	52399.4	65857.6	75006.5	88554.3	112370	107239	78381.5	62427.3	71096.9	80625.8	98400.2	60682.4
n-Butyl laurate	Ester	106-18-3	56	41	256.24	1786	6361.87	19466.2	16126.5	6357.86	4518.12	4806.72	6664.64	56338	50512.1	43047.7	27540.4	5593.36	6944.07	9168.89	5042.48
Methyl tetradecanoate	Ester	124-10-7	74	87	242.225	1728.18	3419.6	2609.39	2289.99	11535.1	4222.26	2846.67	2895.71	6281.89	4637.02	3830.53	1561.9	11705	14928	11920.8	4897.33
Methyl jasmonate	Ester	1211-29-6	83	41	224.141	1638	17150.4	21644.6	17497.2	19696.8	13491.3	13880	15621.7	39609.1	36752.9	30158.8	20532.7	18668.2	20486.5	24395.4	14850
Methyl anthranilate	Ester	134-20-3	119	92	151.063	1348.51	1.69928e+06	3.75566e+06	3.49047e+06	2.91032e+06	3.01335e+06	1.32261e+06	1.95943e+06	5.76421e+06	5.54013e+06	5.48704e+06	4.26622e+06	1.91791e+06	2.06259e+06	4.22523e+06	3.17302e+06
Methyl 6-chloronicotinate	Ester	73781-91-6	112	140	171.009	1234	73492.8	68176.1	53847.9	52776.5	60956	72460.8	70882.7	74469.3	73004.6	59444.7	55713.1	59149.9	59551.3	71379	62148.6
L-Tyrosine ethyl ester	Ester	949-67-7	107	102	209.105	1884	138687	366064	272010	153768	84406	99767.1	160870	805055	745018	247336	385673	154446	171052	201415	95158.2
Lavandulyl caproate	Ester	59550-36-6	93	69	252.209	1650	34794.1	4160.32	4160.32	34384.2	20801.6	22298.1	31348.5	136214	106979	83322.4	4160.32	35398.1	32456.8	38481.6	30009.4
Isopentyl hexanoate	Ester	2198-61-0	70	71	186.162	1250	110356	102987	83110.8	82720	90292.7	108321	103970	108296	110263	92125.3	82529.6	91888.6	90607.1	109237	90006.6
Isobornyl formate	Ester	1200-67-5	95	93	182.131	1233	751186	677058	741823	733054	587027	977769	932139	972744	755869	632221	527057	823590	809747	759547	811919
Iso-3-thujyl acetate	Ester	62181-90-2	93	43	196.146	1298	9255.56	12058.1	12091.3	9965.98	12684.9	7871.97	10690.2	14785.2	15431.3	15636.6	13982.9	9333.44	9689.83	14879.5	12039.9
Hexanoic acid, pentyl ester	Ester	540-07-8	70	99	186.162	1287	5.20702e+06	7.41804e+06	8.62894e+06	5.5415e+06	7.16711e+06	4.44056e+06	5.95691e+06	1.17822e+07	1.18366e+07	1.26815e+07	1.04519e+07	5.09535e+06	5.50534e+06	9.90907e+06	7.19063e+06
Hexanoic acid, octyl ester	Ester	4887-30-3	112	117	228.209	1570	56510.7	85429.8	73330.7	49765.9	33092.5	46110.4	77819.1	157104	154058	132883	93971.2	49053.1	56124.4	65037.9	33711.5
Hexanoic acid, ethyl ester	Ester	123-66-0	99	88	144.115	999.218	9868.44	3750.18	24602.8	18180.4	21139.1	7175.74	9985.84	4358.94	4159.27	41528.1	28770	15405.6	17704.1	23125.9	16100.5
Hexanoic acid, cyclopentyl ester	Ester	5413-59-2	99	41	184.146	1325	5455.83	5441.46	5213.93	5373.25	5494.12	3515.26	8327.86	7700.68	6851.3	7194.35	6075.59	5774.89	6374.29	6936.09	5371.41
Hexanoic acid, butyl ester	Ester	626-82-4	56	99	172.146	1189.39	120314	156217	213465	104643	343959	97071	146598	217544	209436	292277	265990	91736.6	104883	447216	313092
Hexanoic acid, 5-hexenyl ester	Ester	108058-81-7	67	82	198.162	1371	16098.9	105581	99910.4	86922.9	24513.7	11787.8	67524.6	54826.9	170847	168061	120517	75077	78615.1	38352.7	19432.9
Hexanoic acid, 3-hexenyl ester, (Z)-	Ester	31501-11-8	67	82	198.162	1380	16126.5	29775.8	26515.7	21384.3	25305.3	13757.4	18723.4	51928	50512	48458.8	37917.6	19386.3	20661.6	39186.8	22986.6
Hexanoic acid, 3-hexenyl ester	Ester	84434-19-5	82	67	198.162	1386	14101.6	25384.5	23357.5	20562.3	19448.8	11670.3	16707.1	36899.1	33818.1	34134.3	27106.7	18691.4	18687.7	27906.5	19901.5
Hexanoic acid, 2-methylbutyl ester	Ester	2601-13-0	99	70	186.162	1247	36844.9	55825.4	45031.5	49187.6	49419.5	50701.3	49323	62553.1	59677.1	51062.4	44147.9	53924.6	53687.6	60037.7	44265.2
Hexanoic acid, 1-methylhexyl ester	Ester	6624-58-4	99	117	214.193	1417	3622.55	3947.17	4206.04	3628.15	3487.43	2623.84	4330.81	5718.57	5971.63	4956.37	4114.22	3754.01	4029.62	4430.24	2673.62
Hexadecanoic acid, ethyl ester	Ester	628-97-7	88	101	284.272	1993.1	834.402	698.678	4185.12	11768.8	11124.1	1165.91	1007.12	931.281	879.604	13949.4	10305.6	17757.2	11915.3	37711.4	25421.6
Heptanoic acid, octyl ester	Ester	5132-75-2	131	41	242.225	1680	5474.4	14033.8	14633.6	8949.63	7687.67	6948.52	5733.22	25300.3	24810.9	22557.2	14363.5	8599.38	10919.9	8247.25	8847.98
Heptanoic acid, ethyl ester	Ester	106-30-9	88	43	158.131	1097.8	6878.43	6389.2	6103.55	6637.31	7224.6	6403.09	6105.54	6419.03	6342.03	7075.1	6727.06	5150.36	6895.91	8480.99	7147.83
Geranyl isovalerate	Ester	109-20-6	136	121	238.193	1606	6901.51	6201.34	4331.61	4882.42	5088.54	6237.46	7820.47	9833.01	9415.35	8101.65	5775.39	3492.97	3266.3	6739.42	4876.85
Geranyl formate	Ester	105-86-2	69	41	182.131	1301	1.29613e+06	5.43712e+06	5.83286e+06	2.33974e+06	4.16604e+06	1.7255e+06	4.18664e+06	7.24936e+06	7.28598e+06	7.98939e+06	7.12397e+06	2.45796e+06	3.23672e+06	6.33147e+06	4.07236e+06
Furfuryl pentanoate	Ester	36701-01-6	81	98	182.094	1232	138405	127645	104884	103414	112156	137804	129637	134939	136464	115552	75876.3	115073	113650	133105	113396
Furfuryl hexanoate	Ester	39252-02-3	81	98	196.11	1368	70490.2	133486	124155	119383	101449	58563.4	83143	200260	194410	190178	147784	99118.1	106124	152457	126311
Furfuryl heptanoate	Ester	39481-28-2	98	81	210.126	1480	63523.9	52728.5	41598.4	40465.1	64324.3	70935.3	68732.2	87347.1	84703.3	79009.8	46808.1	67860	58697.2	96879.8	57293.9
Ethyl nerate	Ester	32659-20-4	128	69	196.146	1352	31881.5	64210.8	59437.1	45831.3	51190.2	34008.3	38713.1	107390	102271	79425.9	77472.6	39352.9	40713.1	77544.4	51189.4
Ethyl mandelate	Ester	774-40-3	79	107	180.079	1421	1.39501e+06	2.01217e+06	1.8928e+06	1.79846e+06	1.68207e+06	892459	1.66394e+06	3.89642e+06	3.77254e+06	3.55382e+06	2.27596e+06	1.70849e+06	1.78251e+06	2.35299e+06	1.77174e+06
Ethyl geranate	Ester	32659-21-5	128	69	196.146	1351	31881.5	64210.8	59437.1	45831.3	51190.2	34008.3	38713.1	107390	102271	79425.9	77472.6	39352.9	40713.1	77544.4	51189.4
Ethyl 9-decenoate	Ester	67233-91-4	55	88	198.162	1388	29011.9	36686.8	41393.7	24562.9	36776.8	22169.1	38350.7	65275.5	65423.3	82589.2	61878.7	21926	28115.2	72614.2	37830.9
E-2-Hexenyl benzoate	Ester	76841-70-8	105	77	204.115	1588	23081.6	19503.2	17095.1	14008.8	12979.2	19024.2	25446	39136.7	37691.6	32345.4	22109.5	12656.2	14931	22534.9	14054.9
Dodecanoic acid, methyl ester	Ester	111-82-0	74	87	214.193	1526	4052.25	4640.37	2800.34	8676.37	4624.09	2574.74	2854.67	6230.6	5589.62	5977.88	3885.75	8884.77	11174.4	11639.3	5361.71
Dodecanoic acid, ethyl ester	Ester	106-33-2	88	101	228.209	1594.81	2919.2	1661.75	16656.6	18356.1	15753.9	2254.25	2140.67	2366.06	3685.92	55863.9	28938	22244.2	23478.7	60862.6	18869.9
Diethyl Phthalate	Ester	84-66-2	149	177	222.089	1594	9981.27	10016.6	8203.37	8558.59	6441.18	9127.13	11311.6	17979.8	18246.7	15357.5	10428.6	7715.51	6761.32	11810.7	7714
Diethyl adipate	Ester	141-28-6	111	157	202.121	1385	13810.6	18265.7	18840.2	10631.6	15797.3	10093.5	16212.9	31797	32977.2	33077.4	25641.5	9021.81	11788.7	27927.2	16120.6
Dibutyl phthalate	Ester	84-74-2	149	150	278.152	1972.59	22750.4	25601.1	18799.1	19267.2	19278.7	19412.1	23816.7	33299.6	29677.7	24091.9	21261.7	17686.7	19197.3	20841.7	19292.5
Dehydromevalonic lactone	Ester	2381-87-5	82	112	112.052	1169	223229	102795	87129	78351.6	25859.1	223219	214381	126747	111466	84793	73885.2	78498.9	95707.9	33060.4	25858.8
Decanoic acid, methyl ester	Ester	110-42-9	74	87	186.162	1326	23299.7	32526.6	26369.8	23192.4	24668	32719.1	26677.2	22214.7	25190	26985	39730.9	23259.5	33255.1	28572.2	33829
Decanoic acid, ethyl ester	Ester	110-38-3	101	88	200.178	1395.64	1607.82	832.154	9272.98	7090.04	10248.5	1181.21	1246.34	715.641	1484.03	17489	13583.1	6809.55	7802.63	21737.6	11202.6
Cyclopentaneacetic acid, 3-oxo-2-pentyl-, methyl ester	Ester	24851-98-7	83	82	226.157	1665.06	614265	2.05976e+06	1.67444e+06	650920	527892	458053	710710	3.54379e+06	3.07275e+06	2.70193e+06	2.13506e+06	636108	784244	782903	577608
Cyclohexanol, 1-methyl-4-(1-methylethylidene)-, acetate	Ester	10235-63-9	136	121	196.146	1341	167505	305719	283535	237525	242723	141393	201491	505742	484318	478970	370389	170599	214020	370926	255454
Citronellyl valerate	Ester	7540-53-6	81	123	240.209	1625	255617	135702	132832	10650.3	59541.7	181774	276851	415075	361782	394451	229580	10192.8	10619.5	148856	56152.9
Citronellyl isobutyrate	Ester	97-89-2	81	95	226.193	1483	151429	123416	97550.2	102421	117781	116164	157505	204698	195911	148497	112718	126652	143565	180513	107671
Citronellyl butyrate	Ester	141-16-2	81	95	226.193	1529	2272.42	5683.09	5179.78	2203.2	1591.74	1990.21	3826.19	8812.33	9251.35	8598.69	6201.46	3755.93	3754.61	2328.41	1509.37
cis-3-Hexenyl-α-methylbutyrate	Ester	53398-85-9	82	57	184.146	1234	290162	264840	214280	212789	233643	283319	270069	281048	283685	237395	211058	235471	234512	279050	233882
cis-3-Hexenyl salicylate	Ester	65405-77-8	121	120	220.11	1670	69650.8	274301	189461	72997.4	58705.9	52533.1	81047.3	444463	428835	364168	282643	70696.4	88611.1	116380	62445.9
cis-3-Hexenyl cis-3-hexenoate	Ester	61444-38-0	82	67	196.146	1389	14101.6	25384.5	23357.5	20562.3	19448.8	11670.3	16707.1	36899.1	33818.1	34134.3	27106.7	18691.4	18687.7	27906.5	19901.5
Butyl caprylate	Ester	589-75-3	56	57	200.178	1389	8544.18	11444.9	14052.8	4829.29	11742.2	6299.44	11263.7	21849.3	20928.2	25691.6	18246.4	7990.79	10440.3	21090.3	5684.85
Butanoic acid, phenylmethyl ester	Ester	103-37-7	108	91	178.099	1347	132254	318595	294182	192926	257033	113172	155080	461295	444634	441103	342738	160851	166052	359911	214543
Butanoic acid, 4-hexenyl ester, (Z)-	Ester	69727-41-9	67	82	170.131	1203	75049.6	69690.3	63774.9	56557.7	75201.6	48813.1	50401.9	52845.5	75069.5	71482.7	64471.2	60604.7	42223.8	85867.5	69346.8
Butanoic acid, 3-methyl-, 3,7-dimethyl-2,6-octadienyl ester, (Z)-	Ester	3915-83-1	136	41	238.193	1582	10358.6	17059.1	14531.4	10461.1	8346.29	8061.07	12647.6	31255.3	30581.5	26390.9	18409.8	9909.62	10921.5	16338.3	8816.55
Butanoic acid, 3-methyl-, 2-phenylethyl ester	Ester	140-26-1	104	57	206.131	1491	24760.2	20423.3	15447.6	17174.3	20068.4	22542.4	25960.7	33472.7	32168.3	23434.9	18374.2	21172.5	23746.9	29211.5	17385.7
Butanoic acid, 3-methyl-, 2-methylbutyl ester	Ester	2445-77-4	70	85	172.146	1107	181636	190658	204772	196618	305238	160336	191793	225764	221873	301844	262863	197494	204839	356554	231365
Butanoic acid, 3-methyl-, 1-ethenyl-1,5-dimethyl-4-hexenyl ester	Ester	1118-27-0	93	80	238.193	1464	22855.3	45512	38708.2	32812	28647.6	18651.1	28265.4	88265.4	84609.9	71928.1	48658.4	28921.8	31594.1	67506.7	37726.2
Butanoic acid, 3,7-dimethyl-2,6-octadienyl ester, (E)-	Ester	106-29-6	71	69	224.178	1562	33371	24735.6	18028.6	19747.8	20371.2	25895.3	36519.1	43608	40680.2	31498.3	22470	17671.5	14686.6	31754.9	20125.6
Butanoic acid, 2-pentenyl ester, (Z)-	Ester	42125-13-3	71	43	156.115	1091	844091	914288	1.06358e+06	950708	1.42638e+06	749934	904610	1.06495e+06	1.00186e+06	1.12599e+06	1.21257e+06	792879	947895	1.69052e+06	1.25657e+06
Butanoic acid, 2-methyl-, 3,7-dimethyl-2,6-octadienyl ester, (E)-	Ester	68705-63-5	136	121	238.193	1596	6901.51	6201.34	4331.61	4882.42	5088.54	6237.46	7820.47	9833.01	9415.35	8101.65	5775.39	3492.97	3266.3	6739.42	4876.85
Butanoic acid, 2-methyl-, 2-phenylethyl ester	Ester	24817-51-4	104	57	206.131	1488	24760.2	20423.3	15447.6	17174.3	20068.4	22542.4	25960.7	33472.7	32168.3	23434.9	18374.2	21172.5	23746.9	29211.5	17385.7
Butanoic acid, 2-butoxy-1-methyl-2-oxoethyl ester	Ester	7492-70-8	115	41	216.136	1356	69536.2	124265	116810	96887.7	103467	47611.2	82484.5	200665	190307	191220	147065	67153	72247.6	146618	106513
Butanoic acid, 1-phenylethyl ester	Ester	3460-44-4	104	105	192.115	1376	16094.2	30641.5	28724.4	10374.7	24612.7	13304.6	19760.1	48624	47008.3	46180.6	35227.1	7650.52	22200.2	36588.5	23076.8
Butanoic acid, 1-methyloctyl ester	Ester	69727-42-0	71	41	214.193	1417	61527.2	76127.7	71253	67046.6	63564.4	48915.5	66986.2	144924	138772	104371	83340.5	62478.6	66244	87880.8	67017.1
Butanoic acid, 1-ethenylhexyl ester	Ester	16491-54-6	54	71	198.162	1307	384873	683576	735268	407441	543808	337414	468063	898581	898406	987008	879248	350713	405008	709330	549127
Butanoic acid, 1,1-dimethyl-2-phenylethyl ester	Ester	10094-34-5	132	71	220.146	1493	33044.1	27823.7	4667.19	23336	29726.4	28757.2	36470.3	4667.19	4667.19	4667.19	4667.19	29518.3	33084.1	4667.19	31397.3
Butanedioic acid, diethyl ester	Ester	123-25-1	101	129	174.089	1181	5291.95	5291.95	52356.6	26769.4	62417.4	5291.95	5291.95	5291.95	5291.95	74005.1	65967.1	27574.3	26459.8	104695	57762.7
Butanedioic acid, bis(2-methylpropyl) ester	Ester	925-06-4	101	57	230.152	1420	3691.45	5812.27	5156.09	4830.52	4397.37	3273.59	4830.23	10812.4	10649.2	10176.3	6527.7	4820.54	4644.06	6755.12	4592.84
Bicyclo[3.1.1]hept-2-en-6-ol, 2,7,7-trimethyl-, acetate, [1S-(1α,5α,6β)]-	Ester	50764-55-1	134	119	194.131	1239	8573.17	8143.42	6768.96	7760.74	9163.43	8841.64	8302.65	8609.17	8180.48	7297.38	6444.8	8758.06	7128.88	10736.2	8816.52
Benzyl Benzoate	Ester	120-51-4	91	105	212.084	1763	3302.34	2328.59	1613.66	3154.22	2731.45	4283.8	5186.42	3891.62	3757.59	3351.82	1757.66	2660.66	3517.75	5145.26	3961.45
Benzyl angelate	Ester	37526-87-7	91	83	190.099	1446	6664.54	1147.64	1147.64	62475.9	45828.5	5738.2	6578.14	1147.64	1147.64	1147.64	1147.64	77923.7	82835.6	110194	85722.6
Benzoic acid, methyl ester	Ester	93-58-3	105	77	136.052	1097.75	27727.1	28775.7	26994.2	40861.5	35520.5	27018.4	26279.4	27444.4	23292.4	20566.1	21841.4	36679.1	37024.5	37310.8	31859.3
Benzoic acid, hexyl ester	Ester	6789-88-4	105	123	206.131	1580	23404.8	39174.4	32986	22806.7	15981.5	18933	29270.4	72488.7	69294.2	58756.1	42607.6	21229.6	23530.8	29277.1	16328.9
Benzoic acid, 3,4-dimethyl-, methyl ester	Ester	38404-42-1	133	164	164.084	1355	851001	1.54611e+06	1.43317e+06	1.20592e+06	1.23518e+06	592311	1.01882e+06	2.54885e+06	2.43951e+06	2.41604e+06	1.87363e+06	859149	1.0874e+06	1.86711e+06	1.31207e+06
Benzoic acid, 2-propenyl ester	Ester	583-04-0	105	77	162.068	1254	14047.3	13539.3	7002.7	18752.3	13359.6	13322.6	8500.73	8597.82	13220.7	12001.6	9969.12	18342.6	18526.1	15414.8	12627.6
Benzoic acid, 2-methylpropyl ester	Ester	120-50-3	105	123	178.099	1321	35213.4	22900.9	21905.1	43282	27437.8	30413.3	33835.1	30757.1	29460.9	29523	23938.3	41441.8	39901.3	38424.8	28808.4
Benzoic acid, 2-(methylamino)-, methyl ester	Ester	85-91-6	165	105	165.079	1408	12478.1	22258.6	17932.9	16173.7	17487.5	10556.6	14137.3	30080.5	29677.6	25938.4	21953.6	14269.6	14511.5	19950.2	13700.1
Benzoic acid, 2-(dimethylamino)-, methyl ester	Ester	10072-05-6	164	132	179.095	1404	92361.4	162267	96613.8	96620	93304.3	72905.2	108596	267240	260853	187970	163688	109823	93084.8	175430	91540.7
Benzenepropanoic acid, ethyl ester	Ester	2021-28-5	104	91	178.099	1353	22673.6	52519	49911.6	32753.1	43536.7	18779.8	26536.6	76857.3	74248.6	72978.7	56398.3	27788.6	27724	60962	36399.5
Benzeneacetic acid, ethyl ester	Ester	101-97-3	91	65	164.084	1247	14110.7	12650.3	19258.4	22173.5	27552.4	19232	18202.7	18747.1	14218.2	23522.2	18658.5	24511.9	24853.9	35154.7	27416.8
Benzeneacetic acid, 2-methylpropyl ester	Ester	102-13-6	136	91	192.115	1393	13897.2	22787	22183.9	19609.2	17866.3	11698.6	16940.2	34351.8	32410.1	31876.6	25587.8	17569.4	18372.2	24490.3	17222.3
Acetoacetic acid isoamyl ester	Ester	2308-18-1	103	70	172.11	1155	41010.6	25159.5	26406	23247.1	24276.5	40503.8	39854.1	41615.3	40587.8	35381.6	30151.1	28309.5	26067.6	33332.3	22930.6
Acetic acid, octyl ester	Ester	112-14-1	114	70	172.146	1210	6452.74	8045.62	12727.4	6458.98	16910.3	4610.82	8949.89	11040	9923.39	14217.8	12350.2	4833.32	5722	21062.1	17712.4
Acetic acid, nonyl ester	Ester	143-13-5	98	56	186.162	1309	3.92739e+06	5.61707e+06	6.592e+06	4.16042e+06	5.47398e+06	3.42936e+06	4.41165e+06	8.54683e+06	8.59321e+06	9.51288e+06	8.44218e+06	3.7873e+06	4.11598e+06	7.9487e+06	5.56941e+06
Acetic acid, heptyl ester	Ester	112-06-1	98	70	158.131	1112	120790	125309	141537	91962.3	198726	104922	128935	152792	146101	206916	177918	91762.6	93580.5	238194	157499
Acetic acid, decyl ester	Ester	112-17-4	83	97	200.178	1409	208624	309870	287349	269763	253871	136148	249283	600407	581598	546271	351500	257991	268672	364344	267376
Acetic acid, (4,6,8,9-tetramethyl-3-oxabicyclo[3.3.1]non-6-en-1-yl)methyl ester	Ester	309722-81-4	133	119	252.173	1667	57632.8	211707	173450	64131.9	47335.6	41834	65541.9	366970	354394	280661	230729	59107.7	73197.4	97401.1	52100
9-Tetradecen-1-ol, acetate, (E)-	Ester	23192-82-7	55	41	254.225	1800	28967.5	48918.3	31950.2	7375.15	15319.4	23575.9	36302.4	204667	157418	135138	70537.9	8700.86	6980.59	46756.3	17153.2
9-Dodecen-1-ol, acetate, (E)-	Ester	35148-19-7	166	82	226.193	1607	47082.4	30921.9	29829.9	3106.34	13098.2	33269.4	50959.3	95154.7	83664.6	73427.7	52907.9	3148.3	3465.9	26929.4	12771.1
9,12-Octadecadienoic acid (Z,Z)-, methyl ester	Ester	112-63-0	67	81	294.256	2093	29651.3	45828.7	29899.4	28631.6	21820.7	20790.2	35912	272078	222964	101532	47543.6	31366.7	29167.1	62174.9	26616.5
9,12,15-Octadecatrienoic acid, methyl ester, (Z,Z,Z)-	Ester	301-00-8	79	67	292.24	2099	12685.6	15724.6	16959	10295.8	8647.68	11043.7	17897.4	94086.4	76819.2	34129.3	14962.4	11002.9	11685.9	30714.4	10903.4
9,12,15-Octadecatrienoic acid, methyl ester	Ester	7361-80-0	79	95	292.24	2086	12685.6	15724.6	16959	10295.8	8647.68	11043.7	17897.4	94086.4	76819.2	34129.3	14962.4	11002.9	11685.9	30714.4	10903.4
8-Dodecen-1-ol, acetate, (Z)-	Ester	28079-04-1	109	82	226.193	1605	97961.3	47056.2	47927.3	11828.3	20635.1	87213.8	133460	154275	137668	187702	86060.9	12158.3	12843.9	70554.1	20154.6
8-Dodecen-1-ol, acetate, (E)-	Ester	38363-29-0	67	82	226.193	1602	225496	119013	117699	9407.11	54112.5	160651	244058	367446	320021	343323	202215	9240	9240.78	132798	51046
4-tert-Butylcyclohexyl acetate	Ester	32210-23-4	57	82	198.162	1368	5901.96	14175.6	12782.4	11074.6	8789.24	4641.29	7009.77	21823.7	21847.8	22095	18675.2	9741.68	7770.54	16858.6	7339.74
4-Hexen-1-ol, 5-methyl-2-(1-methylethenyl)-, acetate	Ester	25905-14-0	93	69	196.146	1270	4693.93	7961.86	9266.52	6288.67	6823.75	4008.83	6105.3	10340	11075	14445.5	13846.9	4719.99	5923.06	8547.56	5498.88
3-Octen-1-ol, acetate, (Z)-	Ester	69668-83-3	81	54	170.131	1195	28454.4	26465.3	24364.2	25136.3	29685.7	27340.9	28370	29892.7	28658.8	27282.7	26456.8	25281.2	24666	31974.2	29247.9
3-Methylheptyl acetate	Ester	72218-58-7	70	85	172.146	1118	181636	190658	204772	196618	305238	160336	191793	225764	221873	301844	262863	197494	204839	356554	231365
3-Hexen-1-ol, propanoate, (Z)-	Ester	33467-74-2	82	67	156.115	1100	337072	314953	260776	268458	319245	328894	329654	318421	322397	297091	280847	299082	284461	350819	284549
2-Propenoic acid, 2-methyl-, 3,3,5-trimethylcyclohexyl ester	Ester	7779-31-9	109	69	210.162	1353	148971	351944	325449	216239	281218	123440	171776	514130	495037	489716	378267	177785	182129	399383	242531
2-Propenoic acid, 2-methyl-, 1,2-ethanediyl ester	Ester	97-90-5	113	41	198.089	1323	6290.78	5635.17	4879.14	4671.36	4918.13	4784.79	8680.36	7138.73	6932.96	6247.25	5911.06	6239.61	7389.17	6025.47	5169.37
2-Phenoxyethyl isobutyrate	Ester	103-60-6	115	71	208.11	1488	74810.8	62117.8	10200.2	51000.9	59492.9	66504.9	79788	10200.2	10200.2	10200.2	10200.2	64112.4	71835.4	10200.2	52660.3
2-Octenoic acid, ethyl ester	Ester	2351-90-8	55	125	170.131	1243	162725	151916	121655	123084	134335	160135	154491	159423	162830	138279	120930	137840	135480	161816	133834
2H-Pyran-2-one, tetrahydro-6-pentyl-	Ester	705-86-2	99	71	170.131	1502.45	44399.4	71785.5	68658.8	51719.4	50738	32487.7	58939.8	160460	158173	149472	94636.7	47332	57408.2	107469	54203.2
2H-Pyran-2-one, 6-hexyltetrahydro-	Ester	710-04-3	99	71	184.146	1609	4671.05	5205.5	3667.94	4867.4	3685.9	4458.92	9166.62	9708.11	6282.29	4815.65	4994.84	4506.24	6804.61	6300.79	4057.4
2,6-Octadienoic acid, 3,7-dimethyl-, methyl ester	Ester	2349-14-6	69	41	182.131	1323	10427.7	11978.3	11108	13742.2	13070.8	7726.92	13088.3	16594.1	14614.2	14942.5	12608.3	12306.8	13341.4	24953.3	11991.6
2,6-Octadien-1-ol, 3,7-dimethyl-, acetate, (Z)-	Ester	141-12-8	93	69	196.146	1365.22	452608	866536	809764	618907	706059	477781	545461	1.55215e+06	1.50864e+06	1.44977e+06	1.16837e+06	689645	588926	1.2432e+06	685547
2,6,10-Dodecatrienoic acid, 3,7,11-trimethyl-, methyl ester, (E,E)-	Ester	3675-00-1	69	41	250.193	1789	35461.9	22804.4	16623.7	41178.2	40980.2	53243.2	67657.7	49278.3	46590.9	39333.7	3324.73	42699	47590.9	91838.3	48502.4
2,4-Hexadienoic acid, ethyl ester, (2E,4E)-	Ester	2396-84-1	140	67	140.084	1094	22079	21171.8	17563.4	16543.2	21890.8	23582.7	23294.1	21197.4	20631.3	19129.7	18077	19113.1	24987.2	23008.5	23873.6
2,4-Decadienoic acid, ethyl ester, (E,Z)-	Ester	3025-30-7	125	97	196.146	1479	197162	163796	123781	137537	150722	168875	194770	262659	248958	181411	145581	155839	183216	225055	131207
2,2,4-Trimethyl-1,3-pentanediol diisobutyrate	Ester	6846-50-0	71	159	286.214	1588	13339.6	10230.3	10470	10261	8109.26	9121.13	20688.4	26754.2	19706	18332.2	19309.3	11476.4	14825.2	12146.8	10024.2
2(3H)-Furanone, dihydro-5-propyl-	Ester	105-21-5	85	100	128.084	1156	324710	264292	273942	209081	229264	304594	405794	412485	450551	296477	278966	250197	208777	311802	206748
2(3H)-Furanone, 5-hexyldihydro-	Ester	706-14-9	85	128	170.131	1473.79	30175.5	24181.2	19283.5	11440.6	10675.6	23116.6	33259.5	36506.2	33473.8	29868	21209.2	11600.8	10254.8	16682.3	13192
11-Hexadecen-1-ol, acetate, (Z)-	Ester	34010-21-4	82	55	282.256	2004	5682.88	24235.2	12661.8	5664.73	6446.61	5576.99	8658.67	83325.7	52301.9	53796.4	33799.3	9263.96	5782.57	26779.2	9662.32
11-Dodecen-1-yl acetate	Ester	35153-10-7	109	82	226.193	1604	97961.3	47056.2	47927.3	11828.3	20635.1	87213.8	133460	154275	137668	187702	86060.9	12158.3	12843.9	70554.1	20154.6
1,5-Dimethyl-1-vinyl-4-hexenyl butyrate	Ester	78-36-4	93	41	224.178	1418	1.83669e+06	2.82946e+06	2.48964e+06	2.3505e+06	2.20464e+06	1.25549e+06	2.2018e+06	5.31074e+06	5.13802e+06	4.83691e+06	3.17824e+06	2.2634e+06	2.35022e+06	3.2941e+06	2.33572e+06
1,2-Ethanediol, monobenzoate	Ester	94-33-7	105	77	166.063	1402	1.99404e+06	3.23412e+06	2.75366e+06	2.62018e+06	2.44193e+06	1.75195e+06	2.39222e+06	350390	350390	350390	2.84646e+06	2.45442e+06	2.54791e+06	3.7538e+06	2.5312e+06
1,2-Benzenedicarboxylic acid, bis(2-methylpropyl) ester	Ester	84-69-5	149	57	278.152	1877.18	211313	545980	406527	231316	129229	153749	243540	1.17741e+06	473357	870595	578471	236217	255609	301811	145188
Δ-Nonalactone	Ester	3301-94-8	99	42	156.115	1396	11232.3	15802.4	17534.4	11417.6	16365.7	7395.02	14788.7	28470.2	27784.4	32443.7	24474.4	9695.64	13088	26929.4	15055.3
Δ-Dodecalactone	Ester	713-95-1	99	71	198.162	1720	10465.7	12188.8	11292	8193.62	14478.3	7908.85	13919.7	36267.9	30201.4	28749.6	16978.3	8998.79	13270	34864.1	16099.9
α-Terpinyl acetate	Ester	80-26-2	136	121	196.146	1350	167505	305719	283535	237525	242723	141393	201491	505742	484318	478970	370389	170599	214020	370926	255454
(Z)-Ethyl pentadec-9-enoate	Ester	56219-09-1	88	55	268.24	1865	15251.8	41234.1	30615.1	16647.5	9170.62	11132.3	17713	89004	83644.6	66983.2	43212.1	17197.9	19215.1	22108.8	10034.1
(6,6-dimethyl-2-bicyclo[3.1.1]hept-2-enyl)methyl 2-methylpropanoate	Ester	29021-37-2	91	119	222.162	1466	16453.3	24394.1	23218.1	8840.84	9054.23	15391.7	22114.7	46589	45483.3	43583.5	28856.9	8173.25	8731.08	14463.4	9700.07
(3S,3aR)-3-Butyl-3a,4,5,6-tetrahydroisobenzofuran-1(3H)-one	Ester	4567-33-3	108	79	194.131	1752	2534.44	7857.02	6592.48	2715.77	1650.93	1772.91	2879.43	19117.8	17650.7	14247.8	8883.11	2578.08	2844.66	3952.21	1857.94
(3aR,6R,8aR)-7,7-Dimethyl-8-methylenehexahydro-1H-3a,6-methanoazulen-3(2H)-one	Ester	30557-76-7	91	119	204.151	1605	26945.9	21796.5	17020.5	17984.8	17183.5	22613.6	29035.9	40456.7	40143.1	33948.6	22685.4	16877.7	18089.9	31619.8	17759.4
(2E,6E)-Methyl 10,11-dihydroxy-3,7,11-trimethyldodeca-2,6-dienoate	Ester	36999-94-7	114	69	284.199	1788	22263.8	14078.8	10429.8	23509.4	18871.8	31549.8	38786.2	29651.5	28793.2	23547.2	5734.41	18374.1	26251	38288.5	29067.9
(+)-Diethyl L-tartrate	Ester	87-91-2	76	104	206.079	1355	4174.18	7436.33	7060.84	5485.76	6115.87	3732.92	5026.6	13850.2	13475.3	12805.3	10435	6462.81	6445.39	11572.5	6376.48
Octadecane, 1-chloro-	Halogenated hydrocarbons	3386-33-2	57	71	288.258	2070	17501.6	44619.7	27430.3	20207.9	13831.8	12984.8	23604.9	165752	131203	217336	36986.7	21461	21874.9	32305.1	14980
Cyclobutanecarboxylic acid chloride	Halogenated hydrocarbons	5006-22-4	55	83	118.019	853	40356.3	8071.27	126728	8071.27	67675.1	46115	8071.27	51230.9	65343.7	171126	149319	8071.27	8071.27	72228.1	54234.2
Tropinone	Heterocyclic compound	532-24-1	139	42	139.1	1198	7563.34	6630.54	6332.73	6714.34	7471.86	8316.4	7853.26	6835.38	6736.15	6964.96	6390.17	6806.65	6927.83	8256.74	7466.18
trans-O-Dithiane-4,5-diol	Heterocyclic compound	14193-38-5	152	108	151.997	1466	21762	21762	21762	260467	194209	21762	21762	21762	21762	21762	21762	218847	224417	296270	238085
trans-Linalool oxide (furanoid)	Heterocyclic compound	34995-77-2	59	94	170.131	1075.24	1065.55	1065.55	1065.55	5327.75	14249.4	1065.55	1065.55	1065.55	1065.55	1065.55	1065.55	1065.55	1065.55	16387	16623.9
Thiophene, 3-phenyl-	Heterocyclic compound	2404-87-7	160	115	160.035	1368	11871.1	26468.5	23458.3	20748.7	19114.3	10584.5	16325.9	39511.1	33818	38292.4	29441.5	17848.8	17495	12954.6	20669.5
Thiophene, 2-hexyl-	Heterocyclic compound	18794-77-9	97	98	168.097	1277	16134.7	199990	264167	16134.7	239188	80673.6	125570	340055	341791	400948	358975	87025.7	16134.7	346329	214439
Thiophene, 2-dodecyl-	Heterocyclic compound	4861-61-4	97	98	252.191	1888	164484	364535	233196	78878.9	149759	146352	209981	15151.1	15151.1	805358	15151.1	129811	75755.7	15151.1	193643
Tetrahydrozoline	Heterocyclic compound	84-22-0	185	200	200.131	1852	19191	51553.4	38215.2	21344.3	11485.3	14105.6	23387.5	110933	104382	82678.3	55098.9	22444.8	24225.3	28536.6	13610.9
Succinimide	Heterocyclic compound	123-56-8	99	56	99.032	1187	80567.3	100794	152570	78930.1	197705	79121	110951	138364	124471	180005	147580	71510.4	81192.9	264499	220577
Sesquirosefuran	Heterocyclic compound	39007-93-7	69	41	218.167	1557	6957.76	10325.6	6514.16	10634.8	7352.23	6124.31	9149.33	15543.9	14751.7	11702.3	8463.93	9585.03	8610.79	13392.2	8183.57
Quinoxaline, 2,3-dimethyl-	Heterocyclic compound	2379-55-7	117	158	158.084	1428	326455	555836	474678	453662	422777	288713	391805	987378	956506	895562	716001	398644	413640	491889	412595
Quinoline, 2,7-dimethyl-	Heterocyclic compound	93-37-8	157	156	157.089	1423	4959.54	8273.76	8428.6	5081.26	4698.39	4204	5658.18	13872.6	10243.5	10260.1	8885.12	5659.14	6148.28	9109.34	5088.02
Pyridine, 3-(3,4-dihydro-2H-pyrrol-5-yl)-	Heterocyclic compound	532-12-7	146	118	146.084	1431.01	65184.6	83049.3	80691.8	75776.8	70069.1	53856.8	73194.2	156830	149035	147710	122715	77911.3	83254.5	98572	84130.1
Pyrazine, tetramethyl-	Heterocyclic compound	1124-11-4	54	136	136.1	1088	27948.1	28920.3	35222.3	25157.6	38140.6	35809.5	37911.5	29925.6	30164.4	34240.4	30847.2	27341	25729.2	42575.1	29943.8
Pyrazine, 2-methyl-5-(1-methylethyl)-	Heterocyclic compound	13925-05-8	121	136	136.1	1059	9482.6	7910.62	7576.36	9724.16	8952.72	8081.58	7458.66	7150.78	7459.4	7135.28	6057.88	6657.42	6710.2	7796.5	6779.77
Pyrazine, 2-methoxy-6-methyl-	Heterocyclic compound	2882-21-5	124	95	124.064	994	7924.41	13277.4	10150	6922.88	4768.42	5560.49	6162.83	23208.3	15914.7	18828.6	13521.9	6776.29	5203.24	9413.14	5245.99
Pyrazine, 2-methoxy-3-methyl-	Heterocyclic compound	2847-30-5	124	95	124.064	970	7924.41	13277.4	10150	6922.88	4768.42	5560.49	6162.83	23208.3	15914.7	18828.6	13521.9	6776.29	5203.24	9413.14	5245.99
Pyrazinamide	Heterocyclic compound	98-96-4	80	123	123.043	1250	105052	95833.4	78692.3	77895.3	85036.4	103365	97692.7	102073	103768	87749.3	76703.9	85198.9	85265.5	101116	84334.2
Phenmetrazine	Heterocyclic compound	134-49-6	71	42	177.115	1462	4913.9	4913.9	4913.9	34057.6	24569.5	4913.9	4913.9	4913.9	4913.9	4913.9	4913.9	32330.6	33724.1	44074	35313.9
Pentylenetetrazol	Heterocyclic compound	54-95-5	82	55	138.091	1560	11423.1	7548.42	5622.86	6380.7	6638.34	9138.86	11675.5	13651.8	13202.2	9611.55	6916.64	5940.98	6186.04	12131.7	7012.7
Oxazolidin-2-one	Heterocyclic compound	497-25-6	59	87	87.032	1164	589457	353797	362216	336171	406032	612904	574407	608399	588388	520531	436399	400600	384435	482620	362879
N-Benzyloxy-2-carbomethoxyaziridine	Heterocyclic compound	53084-33-6	91	92	207.09	1550	35051.2	39778.1	29893.5	47396	29682.2	27809.6	39310.2	70562.7	68232.7	53865	38901.1	43887.9	49926.9	66537.6	32004.3
N,N-Dimethyl-1,2,3-trithian-5-Amine	Heterocyclic compound	31895-21-3	71	135	181.005	1491	15541.3	9445.6	1608.43	10248.9	11982	12000	10784.2	1608.43	1608.43	1608.43	1608.43	11204.9	8042.13	1608.43	10648.6
Mepivacaine	Heterocyclic compound	96-88-8	98	70	246.173	2063	61479.8	121427	73494.3	57946.8	45343.9	44475.5	78014.2	513415	428103	7556.53	7556.53	66375.8	60808.8	84380.5	37782.7
Indole, 3-methyl-	Heterocyclic compound	83-34-1	130	131	131.073	1391.79	3719.82	6489.52	5943.39	5688.38	5169.98	3450.03	4504.45	9881.14	9172.37	9378.03	7260.23	5137.65	5219.51	6811.06	5136.38
Hygrine	Heterocyclic compound	496-49-1	141	84	141.115	1092	4041.35	4394.64	4527.18	3268.65	4305.95	5037.04	5318.07	5014.71	4033.24	3796.41	3656.85	4594.94	4334.08	4807.6	4818.66
Hydrocoumarin	Heterocyclic compound	119-84-6	148	120	148.052	1387	86278.9	65417.2	59455.2	174020	156915	70268.2	40109.8	103120	97834.1	95213.1	76099.3	163038	164968	253999	150055
Heptabarbital	Heterocyclic compound	509-86-4	221	141	250.132	2084	11436.2	28228.4	17172.5	13779.3	8929.78	7203.44	14169.4	132020	110359	57875.7	29603.4	14958.8	13810.7	24596.3	10842
Glutethimide	Heterocyclic compound	77-21-4	117	189	217.11	1862	11324.1	27549	20627.4	11687.1	7228.22	8591.32	12410.6	58468.8	54519	43469.9	28916.6	12447.7	13971	15581.1	7748.56
Furo[3,4-c]pyridin-1(3H)-one, 7-hydroxy-6-methyl-	Heterocyclic compound	4753-19-9	165	136	165.043	1484	147485	123048	94728.1	96485.8	117499	134037	158384	204688	192629	145870	108911	128086	142225	183343	107059
Ethanone, 1-(2-thienyl)-	Heterocyclic compound	88-15-3	111	126	126.014	1092	35758	34314.1	30940.3	41738.3	36658.4	39943.5	38684.7	33302.7	34342.3	32318.2	31143.5	42897.1	41914.8	39806.3	36862.1
Ethanone, 1-(2-methyl-1,3-dithiolan-2-yl)-	Heterocyclic compound	33266-07-8	119	59	162.017	1252	12359.8	8535.28	6580.77	9240.11	11401.8	9261.86	11290.9	8360.51	9098.74	7064.84	7269.97	10148.4	10140.5	14133.7	8806.84
Ethanone, 1-(1H-pyrrol-2-yl)-	Heterocyclic compound	1072-83-9	109	94	109.053	1063	91122.5	89220.4	72795.1	73452.6	68134	99253.2	85778.9	72214.8	77178.5	66757.7	55983.6	74805.1	77743.4	77228.8	81739.1
Ethanone, 1-(1H-pyrazol-4-yl)-	Heterocyclic compound	25016-16-4	110	95	110.048	1156	70545.1	39206.7	34336.7	33252.7	10785.3	68809.5	83640.4	37862.9	34127.9	30035.8	25975.6	25204.7	38135.5	10368.8	10240.2
Ethanethioic acid, S-(2-furanylmethyl) ester	Heterocyclic compound	13678-68-7	156	53	156.025	1172	93030.8	39078	39893.9	37280	8201.06	90721.6	85033.3	37805.7	33934.6	30268.5	30155.6	30342.9	27270.7	5548.48	5014.37
Dioxacarb	Heterocyclic compound	6988-21-2	121	166	223.084	1850	221642	582970	434121	245135	133882	160169	258674	1.27043e+06	511901	439036	615441	247782	273202	322259	151749
Carbamazepine 10,11-epoxide	Heterocyclic compound	36507-30-9	180	179	252.09	2048	9385.23	23859	14560.7	10625.5	6840.33	7255.52	12630.1	89082	74226.5	48562.7	25137.4	12405.9	11309.8	21332.7	9155.28
Butabarbital	Heterocyclic compound	125-40-6	141	156	212.116	1680	42410.1	170775	135149	53329.7	36202.5	31069.7	49191	279077	267555	224925	176088	49598.4	61385.3	72322.3	38711
Arecoline	Heterocyclic compound	63-75-2	140	96	155.095	1233	13228.3	12685.8	9612.6	10279.1	11208.5	16103.1	12230.7	12365.3	13967.6	10492.3	10074	10562	10786.8	14360.5	10038.8
Apiol	Heterocyclic compound	523-80-8	222	207	222.089	1682	9066.85	1631.16	8673.49	8363	8521.59	9302.44	9117.81	1631.16	1631.16	1631.16	12442.1	8432.07	9449.73	10682.3	9956.29
Aminopyrine	Heterocyclic compound	58-15-1	56	97	231.137	1890	65852.7	144424	94117.2	31369	63077.4	57872.1	85978.1	6217.98	6217.98	314607	6217.98	52520.4	31089.9	6217.98	79809.4
9H-Xanthene	Heterocyclic compound	92-83-1	181	182	182.073	1661	10894.9	38526.3	29188.8	11979.7	9306.73	8349.33	11871.3	59143.8	58293.2	48201.5	38418.7	10788.2	13293.8	18802.7	9883.31
8-Azabicyclo[3.2.1]octan-3-ol, 8-methyl-, exo-	Heterocyclic compound	135-97-7	82	96	141.115	1234	18782	21327.6	23468.8	14235.9	35868.3	16118.1	20083.9	26859.1	25179.9	30768.6	28324.4	14434.7	15364.6	44751.4	32164.7
8-Azabicyclo[3.2.1]octan-3-ol, 8-methyl-, endo-	Heterocyclic compound	120-29-6	82	96	141.115	1204.65	18782	21327.6	23468.8	14235.9	35868.3	16118.1	20083.9	26859.1	25179.9	30768.6	28324.4	14434.7	15364.6	44751.4	32164.7
7(1H)-Pteridinone	Heterocyclic compound	2432-27-1	120	148	148.039	1577	5790.18	14806.1	12507.9	9164.77	7041.19	4414.35	10878.9	28303.9	27209.8	23063.6	15994.7	8397.43	9327	12753.1	7080.38
5H-5-Methyl-6,7-dihydrocyclopentapyrazine	Heterocyclic compound	23747-48-0	119	134	134.084	1144	12927.3	9669.63	13953.7	34417.4	124727	7869.32	15406.7	13781.7	11312.5	12426.5	11536.3	29959	34617.6	145403	164491
5-Ethylhydantoin	Heterocyclic compound	15414-82-1	100	99	128.059	1087	26578.5	25994.4	23702.8	19823.7	30101.9	26126.3	26846.6	27224.1	28229.6	29968.6	27278.1	21602.1	21033	34407.7	26885.3
4-t-Butyl-1-isopropyl-1H-imidazole-2-thiol	Heterocyclic compound	61747-36-2	141	198	198.119	1447	973.276	973.276	973.276	12495.9	10934	973.276	973.276	973.276	973.276	973.276	973.276	13707.5	16070.7	18065	4866.38
4-Pyridinecarboxaldehyde	Heterocyclic compound	872-85-5	107	51	107.037	976	3535.14	7784.6	3196.21	90458	99970.6	3131.08	3725.62	4645.78	6139.81	4566.24	3509.19	99032.2	83101.8	81864.9	86146.2
4-Piperidinone, 1,3-dimethyl-	Heterocyclic compound	4629-80-5	127	126	127.1	1065	97819.5	99927.9	81222.2	82404.9	80740.1	110137	92246.9	78425.4	83195.3	72211.9	70495.7	85648.3	89140.4	81540.6	99371.1
4,8,12-Tetradecatrienal, 5,9,13-trimethyl-	Heterocyclic compound	66408-55-7	69	41	248.214	1847	1.31669e+06	3.44611e+06	2.58073e+06	1.46451e+06	803236	955315	1.55396e+06	7.19412e+06	6.78583e+06	5.50485e+06	3.68154e+06	1.49121e+06	1.63206e+06	2.17838e+06	915587
4-(N-Nitroso-N-methylamino)-1-(3-pyridyl)-1-butanone	Heterocyclic compound	64091-91-4	106	78	207.101	1943	6178.54	7101.11	5150.25	6992.12	6542.13	5019.09	7236.61	21158.6	10936.4	10322.8	7433.48	5819.2	6409.92	6927.26	6650.65
3-Methylbenzothiophene	Heterocyclic compound	1455-18-1	147	148	148.035	1315	69578.2	110473	89495.9	55248	59734	116061	92588.7	69489.8	81448	84997.4	134129	72985.7	116613	101620	116892
3-Methyl-1-(3-methyl-2-furyl)-1-butanone	Heterocyclic compound	488-05-1	109	124	166.099	1201	6836.28	6171.43	7822.08	5677.07	7092.82	3405.33	5733.25	7256.86	6465.07	8868.61	8080.68	5661.27	5646.39	10184.4	6940.27
3-Imidazol-1-ylpropanenitrile	Heterocyclic compound	23996-53-4	121	81	121.064	1159	699.863	4869.65	6813.09	4146.6	8277.32	699.863	699.863	5639.58	5373.77	8931.98	8623.23	3499.32	3562.91	8698.07	7657.41
3H-Indazol-3-one, 1-ethyl-1,2-dihydro-	Heterocyclic compound	54385-62-5	162	147	162.079	1422	1.08632e+06	1.89016e+06	1.16522e+06	1.11593e+06	1.06948e+06	854854	1.23723e+06	3.14209e+06	2.36894e+06	2.27044e+06	1.93299e+06	1.28444e+06	1.37174e+06	2.04654e+06	1.10571e+06
3-Butylisobenzofuran-1(3H)-one	Heterocyclic compound	6066-49-5	133	105	190.099	1656	20199.3	39329.6	31092.9	23403.5	14705.2	17578.1	23781.8	78389.5	76740.8	63088.4	39279.7	22122.1	23648.9	29203.3	15885.7
3-Acetyl-2,5-dimethyl furan	Heterocyclic compound	10599-70-9	138	123	138.068	1099	52732.3	48971.8	49110.1	40367.5	45599.2	56687.1	63698.8	49501.5	46671.9	42482.4	40128.1	44646.8	54683.1	49014.2	55088.2
3,6-Dimethyl-4H-furo[3,2-c]pyran-4-one	Heterocyclic compound	36745-38-7	149	164	164.047	1378	35719	23047.8	19507.8	77855.4	55794	30260.9	38992.5	87726.6	83780.7	81502.8	61389.2	78486.8	78858.7	102257	58655.7
3-(Benzo(b)thien-6-yl)propionic Acid	Heterocyclic compound	6701-52-6	147	206	206.04	1838	111983	130109	97095.4	123290	69396.5	81586.3	128862	614328	573936	197790	135083	124132	135077	159705	77291.1
3(2H)-Furanone, 2-hexyl-5-methyl-	Heterocyclic compound	33922-66-6	98	111	182.131	1446	21370.2	15542.4	10289	1.21805e+06	866213	21402	21809.4	30577.1	28712.5	18322.8	16050.6	1.19385e+06	1.2171e+06	1.61847e+06	1.30085e+06
2-Thiophenemethanethiol	Heterocyclic compound	6258-63-5	97	45	129.991	1105	174398	163658	138815	139052	130440	168107	170128	166546	168477	161419	150188	153730	148277	188433	152996
2-PyridinemethanAmine	Heterocyclic compound	3731-51-9	80	108	108.069	1054	41224.8	40136.5	32700.6	32865	34247.1	46619.2	40275.4	35029.4	36509.3	29656.8	24126	33798.8	35885.8	33221.4	37309.2
2-Propenal, 3-(2-furanyl)-	Heterocyclic compound	623-30-3	65	122	122.037	1111	514.404	6923.5	9851.42	32483.9	75.4802	377.401	862.625	5244.49	5061.21	11935.6	7020.2	35307.5	31767.9	75.4802	72968.3
2-Piperidinimine	Heterocyclic compound	22780-54-7	70	98	98.084	824	2087.4	32845.5	41858.6	29835.5	47043.1	10437	15004.3	31327	36255.8	30262.9	35508.2	18632.9	22809.4	41655.2	56517.7
2-Methyl-3(2-furyl)acrolein	Heterocyclic compound	874-66-8	79	136	136.052	1114	737.455	5739.39	8323.73	3687.28	11786.7	737.455	737.455	6445.37	4645.1	8424.38	8400.12	5706.98	5175.49	16289	17895.3
2H-Pyran-3-ol, 6-ethenyltetrahydro-2,2,6-trimethyl-	Heterocyclic compound	14049-11-7	68	59	170.131	1173	403757	201978	229824	188819	166448	409097	396219	311714	306608	266189	229295	217553	227610	216432	139133
2H-Pyran-2-one, tetrahydro-6-methyl-	Heterocyclic compound	823-22-3	42	70	114.068	1095.14	62951.5	66123.3	76940.1	74729.1	111416	57669.6	69418.3	80026.9	80938.8	109600	95633.2	75347	53787.3	130121	86402.2
2H-Indol-2-one, 1,3-dihydro-	Heterocyclic compound	59-48-3	133	104	133.053	1477.82	268910	226127	178710	178745	250426	246330	371430	379306	360892	331900	205023	297041	302541	420044	252802
2-Hexanoylfuran	Heterocyclic compound	14360-50-0	110	95	166.099	1239	1.02677e+06	957775	748085	744783	859033	1.00077e+06	976298	1.00659e+06	1.02381e+06	847087	778067	828915	814197	1.01351e+06	862900
2H-1-Benzopyran-2-one, 4-hydroxy-	Heterocyclic compound	1076-38-6	120	162	162.032	1656	22901.9	76497	60190.6	24494.6	19263.7	16466.3	25627.3	124762	121443	101713	79692.8	23508.5	28963.8	38019.8	21883.1
2H-1-Benzopyran-2-one, 3-methyl-	Heterocyclic compound	2445-82-1	131	160	160.052	1490	41045	38494.7	29636	27969.9	34929.9	41473.3	47694.5	61293.6	56906.7	41457.2	33171.6	38173.1	43183.9	51149.5	31902.3
2-Furanpropanoic acid, ethyl ester	Heterocyclic compound	10031-90-0	94	81	168.079	1192	21084.3	18737.5	15853.4	16354.1	16005.2	22078.2	21574.7	19988.1	19747.9	16030.2	14020.4	17942.2	17559.1	16308.7	16876.3
2-Furanmethanol, 5-ethenyltetrahydro-α,α,5-trimethyl-, cis-	Heterocyclic compound	5989-33-3	59	94	170.131	1074	1065.55	1065.55	1065.55	5327.75	14249.4	1065.55	1065.55	1065.55	1065.55	1065.55	1065.55	1065.55	1065.55	16387	16623.9
2-Furanmethanethiol, 5-methyl-	Heterocyclic compound	59303-05-8	96	95	128.03	995	27873.8	24524.2	22923.6	25932.1	23426.6	31295.6	28560.3	27051.3	26874.6	23997.1	22366.6	27257.6	27192.5	27488	29033.3
2-Furancarboxylic acid, tetrahydro-3-methyl-5-oxo-	Heterocyclic compound	22073-04-7	71	99	144.042	1304	2.68407e+07	3.8142e+07	4.40578e+07	2.85286e+07	3.69517e+07	2.28748e+07	3.06726e+07	5.43294e+07	5.47358e+07	5.99206e+07	5.3841e+07	2.62881e+07	2.84164e+07	5.09102e+07	3.71891e+07
2-Ethoxy-3-methylpyrazine	Heterocyclic compound	32737-14-7	81	82	138.079	1065	56312.1	54803.5	45682.8	26753.6	47010.6	59678.4	52069.9	43669.1	45966	40890.6	31671.5	46331.2	48917.4	46390.8	52137.6
2-Amino-6-t-butyl-3-cyano-4,5,6,7-tetrahydrothianaphthene	Heterocyclic compound	42159-76-2	150	234	234.119	1986	3204.81	4889.11	3185.99	2673.73	2506.83	2874.92	3305.07	10169.6	7783.12	5852.77	4644.68	3507.28	3311.01	3425.54	2866.08
2-Acetyl-3-methylbenzo[b]thiophene	Heterocyclic compound	18781-31-2	175	190	190.045	1584	3800.59	6107.4	4423.16	4349.2	2463.88	2982.3	4305.38	10448	9776.12	8463.07	6046.26	3079.87	3623.06	4331.84	2390.8
2,6-Dihydroxy-7-methylpurine	Heterocyclic compound	552-62-5	166	68	166.049	1982	8984.44	23140.8	14082.3	10394.5	6308.06	6288.9	10734	1257.78	1257.78	1257.78	23607.3	12061.9	11090.9	17285.7	8250.7
2,5-Pyrrolidinedione, 1-ethyl-	Heterocyclic compound	2314-78-5	127	56	127.063	1191	49550.8	61865	144433	75139.6	218013	40784.2	59917.4	83531.8	83901	200217	178986	71608.8	76751.1	301250	173974
2,4-Imidazolidinedione, 1-methyl-	Heterocyclic compound	616-04-6	114	43	114.043	1084	50452.1	45336.3	41886.6	37538.9	41575.6	48465.6	50569.3	49183.1	45276	43764.1	41068.7	41599.6	41106.5	48533.1	45825.7
2,2'-Isopropylidenebis(5-methylfuran)	Heterocyclic compound	59212-75-8	189	204	204.115	1458	18194	39978.5	42104.3	36819.8	28584.2	14588.5	21601.2	70674.7	70464.4	69461.4	45859.9	31599.3	32601.2	47151.1	38997.4
2(5H)-Furanone, 5-ethyl-3-hydroxy-4-methyl-	Heterocyclic compound	698-10-2	97	57	142.063	1195	387836	341435	293336	250647	373281	378756	364739	364548	406712	360335	319453	313787	305284	355910	319626
2(5H)-Furanone, 5-ethyl-	Heterocyclic compound	2407-43-4	112	83	112.052	966	671707	373368	111596	534818	519058	722405	600561	346807	311802	161047	212919	565061	549543	521108	510250
2(4H)-Benzofuranone, 5,6,7,7a-tetrahydro-4,4,7a-trimethyl-, (R)-	Heterocyclic compound	17092-92-1	111	137	180.115	1532	10597.8	6538.75	5654.05	2116.19	1431.75	1883.55	4233.98	10559.8	10068.3	9339.82	6669.63	2054.97	1949.83	2632.31	1349.01
2-(3-Thienyl)pyridine	Heterocyclic compound	21298-55-5	117	160	161.03	1362	98331.1	178146	165487	139394	146842	105688	117636	293641	282324	277495	217380	150488	125729	212404	153810
2(3H)-Furanone, dihydro-5-pentyl-	Heterocyclic compound	104-61-0	85	128	156.115	1368.03	4233.96	8025.14	7556.33	5609.9	5726.56	3601.49	4959.6	10027.7	11253.2	10319.3	12408.2	4360.13	5877.79	9140.51	8596.28
2(3H)-Furanone, 5-hexyldihydro-4-methyl-, trans-	Heterocyclic compound	147254-33-9	99	41	184.146	1444	1689.86	1243.1	765.034	91544.9	65656.2	1862.06	153.007	153.007	11229.4	7049.9	5391.4	89776.8	92494.2	122065	98418.9
2(3H)-Furanone, 5-butyldihydro-4-methyl-	Heterocyclic compound	39212-23-2	99	41	156.115	1302	4.91674e+06	7.0267e+06	8.2592e+06	5.17358e+06	6.85982e+06	4.27688e+06	5.50956e+06	1.07368e+07	1.07847e+07	1.19228e+07	1.05968e+07	4.7222e+06	5.13198e+06	9.98375e+06	6.96987e+06
2(1H)-Pyridinone	Heterocyclic compound	142-08-5	67	95	95.037	1094	226019	220880	195868	232910	236210	224840	224445	218258	217053	201824	194931	245663	244248	259648	231048
1-Pentanone, 1-(1H-imidazol-4-yl)-	Heterocyclic compound	69393-15-3	110	95	152.095	1371	2249.65	3008.81	4424.59	2269.6	2180.45	1856.69	2695.23	4495.58	4624.23	4948.33	3680.1	3354.46	1998.87	3256.18	371.339
1H-Pyrrolo[2,3-b]pyridine, 2-(1-methylethyl)-	Heterocyclic compound	27257-18-7	145	131	160.1	1392	15551.4	24354.2	25627.9	21900.2	26968.5	12393.2	18086.4	52622.1	33062.2	48390.1	38582.3	18699.5	19397.2	38644.4	22321.9
1H-Pyrrolizine-1-methanol, hexahydro-7-hydroxy-, [1S-(1α,7α,7aβ)]-	Heterocyclic compound	520-62-7	82	113	157.11	1405	381167	560333	519464	492895	459563	242923	454272	1.08438e+06	1.05207e+06	990529	632454	469016	488094	653106	488066
1H-Pyrrole-3-carbonitrile	Heterocyclic compound	7126-38-7	92	65	92.037	1044	28508.4	74740.3	58083.7	65660.4	54936.2	27417.1	26308.7	51758.6	43650	57886.2	86513.7	63265.5	39343.7	59939.2	53695.1
1H-Pyrrole-2-carbonitrile	Heterocyclic compound	9513-94-4	92	65	92.037	1044	28508.4	74740.3	58083.7	65660.4	54936.2	27417.1	26308.7	51758.6	43650	57886.2	86513.7	63265.5	39343.7	59939.2	53695.1
1H-Pyrrole-2,5-dione, 3-ethyl-4-methyl-	Heterocyclic compound	20189-42-8	139	67	139.063	1239	124630	111906	83973.2	91651.4	99185.4	110203	104894	110282	123530	103710	87395.6	101652	91231.3	124383	89008.5
1H-Pyrazolo[3,4-d]pyrimidin-4-amine	Heterocyclic compound	2380-63-4	135	108	135.054	1595	28416.3	22367.4	17172.9	14145.3	14208.5	23925.3	30099.8	39601.1	39494.3	32108.8	23127.5	12927.5	14947.4	25976.9	15829.5
1H-Pyrazole-1-carboximidamide, 3,5-dimethyl-	Heterocyclic compound	22906-75-8	96	95	138.091	1096	1.02651e+06	950977	783822	793358	922689	1.01283e+06	1.00963e+06	965781	969877	875545	828433	894057	860650	1.01175e+06	855202
1H-Purine-2,6-dione, 3,7-dihydro-3-methyl-	Heterocyclic compound	1076-22-8	166	68	166.049	2114	8984.44	23140.8	14082.3	10394.5	6308.06	6288.9	10734	1257.78	1257.78	1257.78	23607.3	12061.9	11090.9	17285.7	8250.7
1-ethenyl-2-Pyrrolidinone	Heterocyclic compound	88-12-0	56	111	111.068	1102	172390	177318	192405	141897	291753	153315	176405	211515	216242	287676	250611	146693	144556	340125	216091
1,5-Diazabicyclo[3.1.0]hexane	Heterocyclic compound	13090-31-8	83	84	84.069	951	39365.2	26810.7	8338.58	54483.9	60672.8	42391.4	35488.5	24734.1	22822.2	11859.1	14113.1	56455.1	50861.9	55520.5	58997.8
1,3-Dioxolane, 2-butyl-2-ethyl-	Heterocyclic compound	935-49-9	101	57	158.131	1110	8165.34	10666	8690.3	5050.43	6842.78	6792.5	8109.08	9102.5	9856.74	8956.81	8395.48	5081.96	5044.93	7512.94	6840.42
1,3,5-Triazaadamantan-7-ol	Heterocyclic compound	130267-10-6	42	155	155.106	1187	131695	134553	139776	104796	198847	125405	138736	164613	160797	178149	161269	108223	110633	237068	182223
1-((1R,2R,3R)-2-(3-Isopropylfuran-2-yl)-3-methylcyclopentyl)ethanone	Heterocyclic compound	1143-45-9	234	163	234.162	1588	31379	35221.8	30533.2	24677.5	19280.1	26150	38835.4	73362.2	71987.7	62755.7	40616.4	22147.8	24830.5	38515.1	20329.2
(S)-3-(1-methyl-2-pyrrolidinyl)-Pyridine	Heterocyclic compound	1954-11-05	84	133	162.116	1361	23759.9	41698	39103.1	32615.5	34564.7	24160.8	34527.3	80301.4	78091	75427.4	60119	34862.3	35798.2	64061.1	35930.1
(5R,8aR)-5-Propyloctahydroindolizine	Heterocyclic compound	120057-35-4	124	96	167.167	1293	1889.14	12477.7	12816.8	34952.1	9445.68	30132.2	1889.14	18491.3	17683.4	17961.2	17036	24860	31480.6	9820.93	1889.14
(3R,6S)-2,2,6-Trimethyl-6-vinyltetrahydro-2H-pyran-3-ol	Heterocyclic compound	39028-58-5	68	59	170.131	1173	403757	201978	229824	188819	166448	409097	396219	311714	306608	266189	229295	217553	227610	216432	139133
(2R,4aS,5S,8aS)-2,5-Dipentyldecahydroquinoline	Heterocyclic compound	220024-74-8	208	209	279.293	2164	30951.2	29732	26705.2	26214.2	25357.4	31311.4	30669.2	28001.2	27029.3	27954.1	31112.1	26338.7	25578.5	26707.8	25734
(1R,4S,9aS)-1-Methyl-4-((Z)-pent-2-en-4-yn-1-yl)octahydro-1H-quinolizine	Heterocyclic compound	151805-13-9	110	152	217.183	1679	281736	1.10318e+06	865342	339903	241693	212407	357131	1.81675e+06	1.75124e+06	1.42936e+06	1.11399e+06	320228	395329	482184	263093
Undecane, 6-ethyl-	Hydrocarbons	17312-60-6	57	71	184.219	1230	77461.3	72880.3	60964.9	61393.6	63718.5	63001.5	75923.3	77456	75589.4	65550.2	58834.5	67001.9	66027.2	75269.6	66494.6
Undecane, 3,9-dimethyl-	Hydrocarbons	17301-31-4	57	71	184.219	1185	703775	940814	1.29918e+06	616697	2.12052e+06	541032	880209	1.30591e+06	1.26293e+06	1.80763e+06	1.63601e+06	528539	620827	2.7768e+06	1.92894e+06
Undecane, 3,8-dimethyl-	Hydrocarbons	17301-30-3	57	71	184.219	1185	703775	940814	1.29918e+06	616697	2.12052e+06	541032	880209	1.30591e+06	1.26293e+06	1.80763e+06	1.63601e+06	528539	620827	2.7768e+06	1.92894e+06
Undecane, 3,6-dimethyl-	Hydrocarbons	17301-28-9	57	71	184.219	1210	77461.3	72880.3	60964.9	61393.6	63718.5	63001.5	75923.3	77456	75589.4	65550.2	58834.5	67001.9	66027.2	75269.6	66494.6
Undecane, 3,5-dimethyl-	Hydrocarbons	17312-81-1	57	71	184.219	1207	77461.3	72880.3	60964.9	61393.6	63718.5	63001.5	75923.3	77456	75589.4	65550.2	58834.5	67001.9	66027.2	75269.6	66494.6
Undecane, 3,4-dimethyl-	Hydrocarbons	17312-78-6	126	57	184.219	1247	55200.4	50141	36898.4	36996.9	43268.2	46714.2	44957.2	46797.9	49111.6	44913.7	39643.3	40665.8	40579.1	49559.6	39739.5
Undecane, 2,9-dimethyl-	Hydrocarbons	17301-26-7	57	71	184.219	1233	77461.3	72880.3	60964.9	61393.6	63718.5	63001.5	75923.3	77456	75589.4	65550.2	58834.5	67001.9	66027.2	75269.6	66494.6
Undecane, 2,6-dimethyl-	Hydrocarbons	17301-23-4	57	71	184.219	1210	77461.3	72880.3	60964.9	61393.6	63718.5	63001.5	75923.3	77456	75589.4	65550.2	58834.5	67001.9	66027.2	75269.6	66494.6
Undecane, 2,5-dimethyl-	Hydrocarbons	17301-22-3	57	71	184.219	1210	77461.3	72880.3	60964.9	61393.6	63718.5	63001.5	75923.3	77456	75589.4	65550.2	58834.5	67001.9	66027.2	75269.6	66494.6
Undecane, 2,4-dimethyl-	Hydrocarbons	17312-80-0	57	71	184.219	1208	77461.3	72880.3	60964.9	61393.6	63718.5	63001.5	75923.3	77456	75589.4	65550.2	58834.5	67001.9	66027.2	75269.6	66494.6
Tridecane, 4,8-dimethyl-	Hydrocarbons	55030-62-1	57	41	212.25	1384	5019.89	9089.11	9220.46	7038.44	7949.79	4685.24	8767.76	15430.8	14785.7	14536.5	11357.4	6320.98	6885.39	11837.2	7342.45
Tridecane	Hydrocarbons	629-50-5	57	71	184.219	1300	2.86765e+07	4.13387e+07	45324193	3.05423e+07	3.87497e+07	2.4987e+07	3.2813e+07	5.06933e+07	5.64358e+07	6.10863e+07	5.48054e+07	2.84436e+07	3.06207e+07	5.24728e+07	3.91309e+07
Tetradecane, 4-methyl-	Hydrocarbons	25117-24-2	71	57	212.25	1459	17265.1	12284.7	7953.18	5852.54	5299.67	9829.89	19360.5	12885.1	12814.3	8674.11	7922.78	6397.92	9413.6	1059.93	1059.93
Tetradecane	Hydrocarbons	629-59-4	57	71	198.235	1400	61804.9	89340.1	97921.5	62346.6	88937	41348.1	77186	161359	160564	182287	138521	55505.2	72357	149392	86294.4
Pentadecane	Hydrocarbons	629-62-9	57	71	212.25	1499.37	232919	371813	369215	258322	267309	170869	309369	822305	811426	797115	488186	248894	314586	569765	286427
Oxirane, tetradecyl-	Hydrocarbons	7320-37-8	41	82	240.245	1676	99591.8	52458.6	56083.3	19052.2	116001	97972.8	114493	139684	195729	266261	129622	22021.6	22040.5	562811	107591
Octane, 1,1'-oxybis-	Hydrocarbons	629-82-3	112	71	242.261	1688	85207.3	38777	34228.6	12473.5	98108.7	48950.3	78532.1	108184	83638.9	116377	79325.7	15032.7	15678.1	298949	71756
Octadecane	Hydrocarbons	593-45-3	57	71	254.297	1799.12	45720.9	76899.9	50183.1	11229.9	24216.1	36975.1	57832	316684	245175	211243	111138	13881.4	12328.5	74251.1	27595.4
Nonane, 5-(2-methylpropyl)-	Hydrocarbons	62185-53-9	126	71	184.219	1185	147051	140561	127867	112323	179419	141865	138922	165127	156928	163818	145485	116889	112835	209158	157867
Nonane, 2-methyl-5-propyl-	Hydrocarbons	31081-17-1	57	71	184.219	1185	703775	940814	1.29918e+06	616697	2.12052e+06	541032	880209	1.30591e+06	1.26293e+06	1.80763e+06	1.63601e+06	528539	620827	2.7768e+06	1.92894e+06
Megastigma-4,6(Z),8(E)-triene	Hydrocarbons	51468-85-0	176	161	176.157	1373	4043.42	7458.85	6794.07	6060.82	5411.9	3393.45	4921.72	12340.5	12223.8	11326.5	9235.1	4314	5780.78	8328.68	5764.04
Khusimyl methyl ether	Hydrocarbons	300349-20-6	133	91	234.198	1680	60041.9	223681	175030	66799.3	52434.6	43247.8	69086	369547	356989	297929	230729	65289.6	77035.2	106839	57725
Hexadecane, 7,9-dimethyl-	Hydrocarbons	21164-95-4	57	71	254.297	1682	345764	101086	106174	35245.6	365924	190571	352725	475441	394851	526486	338286	43913.4	44524.9	1.02474e+06	317025
Hexadecane, 4-methyl-	Hydrocarbons	25117-26-4	71	57	240.282	1659	290392	928389	756300	299728	243860	215987	336012	1.63185e+06	1.58103e+06	1.21808e+06	960841	299480	369952	501912	274949
Hexadecane, 2-methyl-	Hydrocarbons	1560-92-5	57	71	240.282	1664	147587	669786	544309	218545	125022	111654	178194	940227	926869	812219	642437	197970	258670	169170	141649
Heptadecane, 7-methyl-	Hydrocarbons	20959-33-5	57	71	254.297	1740	7129.74	16393	14201.1	6677.35	3279.94	5163.64	7637.88	52212.8	48410.9	40745.6	19358.3	6622.31	7167.79	10410	3940.68
Heptadecane	Hydrocarbons	629-78-7	57	71	240.282	1700	37094.8	43409.6	39861.3	32714.4	57483.9	25133.8	45929.6	132900	114253	107162	59399.5	31843.1	47661.4	136539	64514.7
Eicosane	Hydrocarbons	112-95-8	57	71	282.329	2000	4507.77	22374.2	12655.8	4130.4	4691.91	4510.43	8193.65	58191.9	50785	46214.8	28682.7	9431.55	4110.4	22902.3	6807.95
Dodecane, 4,6-dimethyl-	Hydrocarbons	61141-72-8	57	71	198.235	1325	31890.6	32303.7	29864.7	26561.3	28596.1	20197.6	39718.6	44652.7	43011.6	4039.52	36734.9	29131.4	36189.6	39558	29924.5
Dodecane, 2,6,10-trimethyl-	Hydrocarbons	3891-98-3	127	71	212.25	1366	10377.8	19343.3	17952.7	13579.1	15960.5	8675.65	11885.1	31961.4	31066.1	30578.9	23895.7	11967.8	12583.7	23696.1	16319.7
Dodecane	Hydrocarbons	112-40-3	170	71	170.203	1200	93113.3	125874	165609	65066	294467	70948	111936	177325	173357	249547	228266	74252.1	79140.1	385658	297689
Dispiro[1,3-dioxolane-2,2'-bicyclo[2.2.1]heptane-3',2''-(1'',3''-dioxolane)], 4',7',7'-trimethyl-	Hydrocarbons	24022-14-8	113	99	254.152	1694	20428.3	11276.5	11053.1	2988.67	15237.9	19381.2	20375.1	30158.4	25694.3	32300.3	20627.1	4203.53	4321.66	53767.2	17523.3
Decane, 5-ethyl-5-methyl-	Hydrocarbons	17312-74-2	57	71	184.219	1229	77461.3	72880.3	60964.9	61393.6	63718.5	63001.5	75923.3	77456	75589.4	65550.2	58834.5	67001.9	66027.2	75269.6	66494.6
Decane, 2,4-dimethyl-	Hydrocarbons	2801-84-5	85	57	170.203	1106	238948	259954	346154	172372	532447	175792	256397	355098	336689	572447	477124	152839	171412	660624	391692
Decane, 2,3,5-trimethyl-	Hydrocarbons	62238-11-3	57	43	184.219	1411	78403.7	101262	99185.8	91960.1	86361.8	73666.4	91890.6	193139	185772	134723	109342	86837.4	90770.1	113071	92158.3
Cyclohexane, 1-(1,5-dimethylhexyl)-4-methyl-	Hydrocarbons	29799-19-7	97	96	210.235	1461	28363.2	20196.4	11432.7	143714	104082	24833.6	23132.1	41006.6	41225.8	19396.8	22450.1	141177	147090	194181	154677
Bicyclo(3.3.1)non-2-ene	Hydrocarbons	6671-66-5	80	79	122.11	964	16226.4	2137.69	2137.69	15632.4	18247.7	18042.1	14769.2	2137.69	2137.69	2137.69	2137.69	17016.4	15916.3	17615.4	16173
Adamantane	Hydrocarbons	281-23-2	136	79	136.125	1116	437.949	3308.98	5147.84	2557.4	67868.8	437.949	437.949	4011.57	2505.24	6718.79	6539.6	2692.6	2189.74	94758.6	91070.6
2-Tetradecene, (E)-	Hydrocarbons	35953-54-9	55	41	196.219	1406	406834	793234	767034	724693	675411	358282	464594	1.49614e+06	1.44505e+06	1.36534e+06	836408	499604	536344	863063	720076
2,6,10-Trimethyltridecane	Hydrocarbons	3891-99-4	57	71	226.266	1449	14885.2	10274.5	6748.01	5542.15	6374.78	8253.23	16661.6	12637	12085.5	10278.3	7162.56	5990.61	8166.27	1108.43	1108.43
2,4-Dimethyldodecane	Hydrocarbons	6117-99-3	140	85	198.235	1285	1.23599e+06	1.47607e+06	2.02977e+06	1.30687e+06	1.76333e+06	1.02697e+06	1.42544e+06	2.62885e+06	2.63401e+06	205394	2.57266e+06	1.11816e+06	1.27043e+06	2.47233e+06	1.59752e+06
2,4-Decadienal	Hydrocarbons	2363-88-4	81	41	152.12	1319.21	4742.88	6042.56	6949.61	8265.73	5821.45	4163.26	5724.49	832.653	832.653	832.653	832.653	7727.61	10725.4	6459.91	13382.2
2,4,6-Octatriene, 3,4-dimethyl-	Hydrocarbons	57396-75-5	121	136	136.125	1121	1722.21	13776.9	19255.5	13192.5	257839	1251.72	1318.31	15778.1	14551.7	27401.8	26927.5	10059	15079.9	296089	266309
1-Tridecene	Hydrocarbons	2437-56-1	83	55	182.203	1292	1.74095e+06	4.29331e+06	4.60131e+06	1.77137e+06	2.90688e+06	1.24678e+06	3.25656e+06	5.83304e+06	5.85688e+06	6.44757e+06	5.73075e+06	1.12314e+06	1.80805e+06	5.017e+06	3.07953e+06
1-Dodecene	Hydrocarbons	112-41-4	168	55	168.188	1190	3270.43	863.54	5530.83	544.345	6248.43	2941.61	794.893	946.571	5575.85	90.6525	90.6525	453.262	3345.55	7789.92	5844.36
1,8,11,14-Heptadecatetraene, (Z,Z,Z)-	Hydrocarbons	10482-53-8	79	67	232.219	1664	85479	290890	228403	92409.3	71899.6	62931.5	96453	474424	456890	377075	294826	88587.6	108375	130387	79770.8
1,7-Octadiene, 2,7-dimethyl-3,6-bis(methylene)-	Hydrocarbons	16714-60-6	79	41	162.141	1083	105173	104901	95811.1	111682	111194	105263	105012	102711	99997.5	81334.1	80577.8	115401	109725	118090	94154.5
1,7-Nonadiene, 4,8-dimethyl-	Hydrocarbons	62108-28-5	41	69	152.157	1026	20236.3	764.08	3820.4	18190.7	18227.2	22333.9	3945.66	9872.48	10662	18309	7543.21	25962.9	17542.7	26447.2	17166.8
1,5-Cyclooctadiene, 1,6-dimethyl-	Hydrocarbons	3760-13-2	136	67	136.125	1103	28096.3	30980.6	29390	54680.3	48520.3	26418.6	25846.3	27962.1	28720.8	27708.4	29214.7	54326.7	52916.9	50227.6	41686
1,3-Hexadiene, 3-ethyl-2-methyl-	Hydrocarbons	61142-36-7	67	95	124.125	1031	66222.2	86821.9	65277.7	98572.7	76058.1	61704.5	63169	82076.6	95161.7	72302.2	66785.2	85972.4	81939.6	78970.3	64104.9
1,3-Cyclohexadiene, 5-butyl-	Hydrocarbons	30168-57-1	136	79	136.125	1043	22526.9	21659.9	20676.6	25001.7	31514.7	20452.6	19857.1	21778.6	22262.7	21630.5	20497.3	19348.9	20745.7	26007.6	23767.8
(1S,5S)-2-Methyl-5-((R)-6-methylhept-5-en-2-yl)bicyclo[3.1.0]hex-2-ene	Hydrocarbons	159407-35-9	119	93	204.188	1394	1.65218e+06	2.3575e+06	2.46736e+06	2.34322e+06	2.17784e+06	1.45364e+06	1.97583e+06	5.11971e+06	4.08638e+06	3.99614e+06	2.31542e+06	2.02237e+06	2.09114e+06	2.50304e+06	2.11541e+06
Spiro[4.5]decan-7-one, 1,8-dimethyl-4-(1-methylethyl)-	Ketone	39510-26-4	111	41	222.198	1682	204025	89148	80854.3	29954.6	231074	144056	186758	253734	197444	274706	186005	36809.8	35655.4	706357	170787
spiro[3-oxatricyclo[3.3.1.02,4]nonane-8,1'-cyclopropane]-6-one	Ketone	109637-57-2	91	79	164.084	1198	4562.65	4541.86	5076.39	5094.8	7536.49	3750.33	4221.23	4263.4	4292.66	4438.47	4600.61	5529.95	5747.26	10275.4	8402.45
Piperitenone oxide	Ketone	35178-55-3	123	67	166.099	1368	24719.8	44088.3	39456.7	35655.5	38058.8	21346.4	30372.8	85970.3	82628.2	80646.3	62499.9	31412.9	34038.8	57789.2	34965.1
Paroxypropione	Ketone	70-70-2	93	119	150.068	1534.19	1822.26	6043.38	8714.11	3611.05	364.452	2892.12	4284	9671.25	15077.7	14060.1	10035.2	3239.69	3445.16	364.452	364.452
Methanone, bis(2-hydroxyphenyl)-	Ketone	835-11-0	197	121	214.063	1852	135196	367778	220971	142273	78089.3	95535.3	162039	912835	783768	588733	385283	153251	169186	129479	91308.5
Megastigmatrienone	Ketone	38818-55-2	190	148	190.136	1473	3331.24	6412.24	5153.65	4670.25	4096.43	2458.98	2515.01	12487.3	12332	10212	7140.44	3937.39	4226.35	7006.63	3809.21
Ketone, methyl 2,2,3-trimethylcyclopentyl	Ketone	17983-22-1	154	69	154.136	1092	3306.25	4038.6	5176.56	3905.46	4463.48	2070.07	3543.6	4639.59	4064.78	5774.29	5420.44	3598.05	3299.24	6352.05	3718.44
Isophorone	Ketone	78-59-1	82	138	138.104	1123.4	15693.4	16664.4	13540.9	13175	11449.2	16328.4	14342.9	12787.8	12931.6	11568.7	11133.5	14019.7	14071	12967.8	13998.6
Ethanone, 1-(2-hydroxy-5-methylphenyl)-	Ketone	1450-72-2	135	150	150.068	1279.42	46855.4	29656.3	27883.3	58282.7	35435.6	40122.3	43743.6	38120.4	37599.5	37763.9	31519	54930.9	53569.1	48935.4	37733.7
Ethanone, 1-(2,4-dimethylphenyl)-	Ketone	89-74-7	133	105	148.089	1253	5772.54	6463.19	8139.34	9758.36	6719.3	6713.23	4874.68	6376.38	5712.95	5846.7	5827.98	8793.65	8452.27	6618.87	7463.63
Cyclopentanone, 2-(2-hexenyl)-	Ketone	34687-46-2	84	41	166.136	1320	9662.91	21074.2	22635.3	8747.67	16007.5	7393.65	11486.9	30373.1	29254	34915.8	28331.8	7617.31	8325.83	24621.6	13957.2
Cyclopenta[c]pentalen-3(3aH)-one, octahydro-1,2,3a,6-tetramethyl-	Ketone	120052-69-9	136	121	220.183	1564	9496.93	6288.31	4501.81	5178.98	5763.46	6266.32	8073.52	10789.7	10383.7	7626.49	5255.25	5215.77	5021.34	7799	6210.07
Cycloheptanone, 3-methyl-	Ketone	933-17-5	126	69	126.104	1072	8953.52	9583.91	8264.56	7962.14	8090.12	10137.5	9117.59	8037.15	8698.96	7887.66	7908.66	8957.58	9434.81	9022.27	10632.4
Bicyclo[3.1.0]hex-3-en-2-one, 5-(1-methylethyl)-	Ketone	36262-12-1	77	121	136.089	1117	834.708	5867.16	7618.12	834.708	32169.7	834.708	834.708	4932.9	4173.54	7135.08	6576.59	834.708	834.708	32720.4	45656
Benzophenone	Ketone	119-61-9	105	77	182.073	1635	10784.2	11412.2	6761.82	9187.35	11672	5040.32	11826.7	23780.9	23737.3	15350.5	12597.9	9551.28	10670.6	24848.3	16458.8
Apocynin	Ketone	498-02-2	151	166	166.063	1492.92	39681.7	30164.6	25796.4	27649	31220.5	36189.8	40352.8	50934.6	48742.8	36452.9	30229.5	33370	36409.4	45500.9	29116.1
Acetophenone, 4'-hydroxy-	Ketone	99-93-4	121	136	136.052	1455	4482.43	4482.43	4482.43	45392.5	32820.3	4482.43	4482.43	4482.43	4482.43	4482.43	4482.43	47406.7	48857.9	62568.1	53179
8-Nonen-2-one	Ketone	5009-32-5	58	71	140.12	1085	95644.7	95740.5	92651.2	76240.5	129822	89329.8	98234.5	105527	110400	129551	116897	80664.4	79118.8	145705	102658
8-Cyclohexadecen-1-one	Ketone	3100-36-5	41	55	236.214	2072	31605.7	56094.2	33313.8	31497.8	23517.8	25926.5	42774.1	325234	266045	119885	56085.9	35949.2	32665.3	68009.2	28916.7
6-bromo-2-Hexanone	Ketone	10226-29-6	99	55	177.999	1050	11022.4	10976.6	4261.68	4404.16	11288.4	1290.38	5269.27	5421.53	9670.66	5892.35	4941.28	4016.93	4605.52	10750.3	3116.62
6,8-Nonadien-2-one, 8-methyl-5-(1-methylethyl)-, (E)-	Ketone	54868-48-3	136	93	194.167	1373	25483.1	52914.8	47131.3	41947	41649	42273.3	60626	89060.5	83613.4	83074.5	66347.4	70885	72302.4	61461.5	79925.2
5-Hepten-2-one, 6-methyl-	Ketone	110-93-0	108	111	126.104	987.689	4116.97	4226.82	3689.12	4623.42	6433.8	3935.41	4324	4025.86	3822.51	4622.59	4558.61	4817.82	4461.96	6942.12	6961.72
5-Cyclohexadecen-1-one	Ketone	37609-25-9	41	55	236.214	1939	4574.75	9710.61	7268.01	4701.68	2887.97	3423.99	5282.84	27864.7	23443.1	18664.2	10251.6	4826.69	5282.84	6153.21	3481.24
5,9-Undecadien-2-one, 6,10-dimethyl-, (E)-	Ketone	3796-70-1	69	41	194.167	1453	23418.2	31277.3	30804.5	109059	93398.9	16790.7	21341.5	62035.7	60214.3	57721	37128.1	107769	109640	179111	123671
4-Tridecanone	Ketone	26215-90-7	71	86	198.198	1449	4913.9	4913.9	4913.9	34057.6	24569.5	4913.9	4913.9	4913.9	4913.9	4913.9	4913.9	32330.6	33724.1	44074	35313.9
4-Acetylanisole	Ketone	100-06-1	135	150	150.068	1348	126314	227952	210952	176543	182580	87809.6	149723	372508	361652	351846	275286	125468	162576	273046	194190
3-Nonen-5-one	Ketone	82456-34-6	83	55	140.12	1052	6391.11	14628.6	10267.9	21275	7378.43	6031.34	7950.64	26028	19317.5	13948	20111	21036	17424.4	11002.5	6617.27
3-Methoxyphenyl acetone	Ketone	3027-13-2	124	164	164.084	1413	43831.6	74500.1	63837.2	60590.4	55895.9	37224.3	51646.1	136174	112020	106397	62110.6	52704.1	53956.1	68600.8	54817.9
3-Buten-2-one, 4-(2,5,6,6-tetramethyl-1-cyclohexen-1-yl)-	Ketone	79-70-9	191	41	206.167	1551	20297.6	29578.9	21883.3	23359.7	10153.6	15311.6	22566	50401.5	47976.5	37934.1	28271.3	20481.1	22975.4	17635.3	10557.2
3,5-Octadien-2-one, (E,E)-	Ketone	30086-02-3	95	43	124.089	1073	384863	357919	292686	297578	346218	380637	379625	362622	363292	329938	310057	334389	321589	380040	318923
3,5-Octadien-2-one	Ketone	38284-27-4	95	43	124.089	1091	384863	357919	292686	297578	346218	380637	379625	362622	363292	329938	310057	334389	321589	380040	318923
2-Undecanone, 6,10-dimethyl-	Ketone	1604-34-8	58	71	198.198	1408	12567.8	24836.8	23536.4	21391	20320.6	10809.2	14195.6	46396.3	44555.3	38450.3	25972.6	14679	21466.2	26236.4	21985
2-Undecanone	Ketone	112-12-9	58	59	170.167	1294.65	1.63672e+06	2.41439e+06	2.65723e+06	1.7424e+06	2.27223e+06	1.40715e+06	1.87606e+06	2.97238e+06	3.04175e+06	3.63621e+06	3.24836e+06	1.49412e+06	1.72479e+06	3.1085e+06	2.24919e+06
2-Tridecanone	Ketone	593-08-8	58	59	198.198	1495.82	45029.1	45617.9	55560.6	28797.3	48686.4	32447.6	49954.5	90907.2	82173.6	121090	75418	27258.5	33243.3	135841	71021.8
2-Propen-1-one, 1-(2-hydroxyphenyl)-3-phenyl-	Ketone	1214-47-7	147	224	224.084	2111	11455.8	13578.9	4992.27	8358.07	8214.39	9241.13	15304.3	56059.3	44227.7	27424	13133.1	8923.56	8189.55	25647.1	9026.08
2-Nonanone	Ketone	821-55-6	142	71	142.136	1091.46	37876.6	35163.2	35410.7	35869.2	33676.7	47558.8	46720.6	35049	34322.5	30798.1	28805.3	33489.2	39471.4	36443.1	38804.5
2-methyl-5-propan-2-ylcyclohexa-2,5-diene-1,4-dione	Ketone	490-91-5	164	121	164.084	1250	6524.89	7382.75	7611.66	9842.97	9836.79	7920.45	8434.81	8705.27	7428.57	8920.76	9648.03	10238.1	7702.05	12845.5	11289.8
2-Heptanone, 4,6-dimethyl-	Ketone	19549-80-5	58	85	142.136	1045	6762.15	8920.59	8040.92	9806.04	6586.64	1069.35	7314.34	12366.5	7933.49	9635.39	8831.45	9707.29	9283.49	7086.74	1069.35
2-Cyclopenten-1-one, 2-pentyl-	Ketone	25564-22-1	96	97	152.12	1292	186247	477886	497105	187280	320599	125055	174268	637906	638655	672807	627012	189702	191371	392052	324481
2-Cyclopenten-1-one, 2-hydroxy-3,4-dimethyl-	Ketone	21835-00-7	111	126	126.068	1075	231823	228217	187530	192429	195906	250451	216681	184359	198260	171982	143566	197093	196344	198785	211965
2-Cyclohexen-1-one, 4-(3-hydroxy-1-butenyl)-3,5,5-trimethyl-	Ketone	34318-21-3	108	109	208.146	1647	18632.6	42934.5	28637.7	22812.6	15918.4	14642.2	20535.2	88619.9	71297.6	55374.7	37986.5	19307.9	21143.1	26118.9	14148
2-Cyclohexen-1-one, 3-methyl-	Ketone	1193-18-6	82	110	110.073	1075	1.54311e+06	1.51526e+06	1.2342e+06	1.25792e+06	1.30302e+06	1.66087e+06	1.44747e+06	1.34428e+06	1.29529e+06	1.11684e+06	894854	1.29196e+06	1.30841e+06	1.29399e+06	1.42238e+06
2-Buten-1-one, 1-(2,6,6-trimethyl-2-cyclohexen-1-yl)-, (E)-	Ketone	24720-09-0	69	123	192.151	1395	23673.6	45043.6	39002.8	33093.2	38238.8	19728.9	28486.8	77867.6	86860.4	71308.1	55860.7	29138.4	30792.2	68843.4	34172.5
2-Buten-1-one, 1-(2,6,6-trimethyl-1-cyclohexen-1-yl)-	Ketone	35044-68-9	177	69	192.151	1419	101539	172060	106779	104687	102726	80588.6	118112	282576	276605	193786	170309	120389	97655.5	183283	94065.6
2-Butanone, 4-(4-hydroxyphenyl)-	Ketone	5471-51-2	164	107	164.084	1553	5155.28	6024.63	4407.33	7259.99	4952.96	3350.7	6161.34	10978.4	10607.8	7968.2	6261.98	6588.65	7642.09	9323.79	5389.68
2-Butanone, 4-(4-hydroxy-3-methoxyphenyl)-	Ketone	122-48-5	194	137	194.094	1661.32	6931.07	24489.4	19054.6	6084.24	4838.45	4759.22	7509	39956.8	39805.1	32626.2	23900	5606.35	7268.63	10281	5190.2
2,4,4-Trimethyl-3-(3-methylbutyl)cyclohex-2-enone	Ketone	88725-82-0	137	109	208.183	1520	15783.3	30767.8	26595.2	16822.2	9965.81	12581.1	17867.8	50272.2	48864.6	45396.2	32480.8	15524.4	15789.7	17582	10517.8
1-Propanone, 1-(4-methoxyphenyl)-	Ketone	121-97-1	135	77	164.084	1513	2862.79	4067.55	6746.74	3118.66	5418.3	2076.72	6525.03	8170.51	7787.22	9350.28	6090.52	3082.39	3626.13	6683.9	5381.8
1-Pentanone, 1-(p-anisyl)-3-methyl-	Ketone	66333-82-2	135	150	206.131	1552	26010.2	28265.1	20351.8	131542	60280.4	22359.5	29121.8	48803.8	46262.7	35963	25970.9	132348	132352	164876	64913
1-Butanone, 2-hydroxy-1-phenyl-	Ketone	16183-46-3	105	77	164.084	1390	91005.9	254890	234004	204106	191612	94210.1	139032	378004	353875	348967	279749	145756	158849	358212	188330
1,3-Cyclopentanedione, 2-acetyl-4-methyl-	Ketone	4056-69-3	154	139	154.063	1300	563049	652382	913115	593685	806655	380878	645394	1.20574e+06	1.20908e+06	1.34619e+06	1.17739e+06	502527	576527	1.12857e+06	781355
1,2-Cyclohexanedione	Ketone	765-87-7	112	70	112.052	1062	14385.4	14618	8465.14	1693.03	1693.03	14723.6	12529.4	11036.7	12510.9	11626.9	11026.7	1693.03	1693.03	1693.03	1693.03
1,1'-(1,4-phenylene)bis-Ethanone	Ketone	1009-61-6	147	91	162.068	1461	3645.88	6279.12	6114.75	5863.44	7031.66	3913.2	4718.93	10761.3	10330.5	10827.8	7508.61	4118.08	4525.98	7597.62	8471.04
1-(3-Ethoxyphenyl)acetone	Ketone	23037-47-0	178	135	178.099	1417	10631.9	19098.3	11351	11151.1	11036.7	8491.7	12585.3	31647.5	30843.3	21080.7	18627	12817.5	13536.9	20358.7	11068.8
1(2H)-Naphthalenone, octahydro-4-hydroxy-, trans-	Ketone	21766-50-7	81	109	168.115	1461	37759.9	5986.06	5986.06	270650	197023	32418	29930.3	62753.1	59863.3	5986.06	32773.8	262904	270492	360800	285452
1-(2,3,4,5-Tetramethylphenyl)ethanone	Ketone	34764-71-1	176	161	176.12	1482	3905.34	7464.47	5899.08	5385.07	4854.1	2691.32	4460.31	14348.5	14299.3	11932.8	7883.31	4367.34	4610.81	8646.07	4740.85
(Z)-Pentadec-6-en-2-one	Ketone	252931-22-9	54	82	224.214	1670	90315	293452	242633	97178.7	77069.5	66583.5	103631	521350	499470	386899	306816	101003	117630	123473	87066.7
(Z)-Oxacyclopentadec-6-en-2-one	Ketone	63958-52-1	81	67	224.178	2006	543.869	10681.3	5631.83	2719.35	2920.06	2738.75	4104.7	36383.3	23704.6	24317.3	14707.8	4179.27	2796.2	10144.3	4382.77
Pentanal O-benzyloxime	Nitrogen compounds	72399-21-4	91	92	191.131	1582	33406.3	51444.5	44946.5	30627.1	22020.3	26189.3	40686.9	95477.1	93464.6	81369.1	56524.3	29234	33298.3	39031.6	21515.6
Dodecanenitrile	Nitrogen compounds	2437-25-4	97	41	181.183	1490	16736.8	22925.9	22242.6	16411.1	38181	17780.8	18867.6	49317.3	50100.3	48012.5	30527.3	16027.6	19635.4	88696.5	43702.6
Dicyandiamide	Nitrogen compounds	461-58-5	84	68	84.044	866	91601.9	72951.9	95961.6	86158.3	89183.7	58541.4	102418	91172.6	72044.4	110672	87405.8	82710.7	88367	87204.2	68004.8
Acetonitrile, 2,2'-iminobis-	Nitrogen compounds	628-87-5	94	68	95.048	1108	258520	244200	206312	277594	261485	256459	252744	244741	246316	221356	215709	300540	297501	307717	231060
2-Nonenenitrile	Nitrogen compounds	29127-83-1	108	67	137.12	1194	8507.53	7154.66	6337.18	6567.09	5235.2	6827.69	6381.26	6545.59	6200.87	6257.51	6254.29	5544.71	6689.47	6633.32	6519.12
Pentanenitrile, 5-(methylthio)-	Others	59121-25-4	61	129	129.061	1207	5205.59	2785.9	17114	10912.1	21827.6	4244.93	4420.37	3359.63	3508.94	23632.9	22369.4	10439.7	9734.7	34162.4	19177.8
Heptanoic acid, anhydride	Others	626-27-7	113	85	242.188	1676	100636	390359	309092	120406	85299.3	74455.4	116579	642776	620440	516084	401828	102950	127129	171650	93243.3
2-Methylbutanoic anhydride	Others	1468-39-9	85	57	186.126	1190	391716	513934	668159	331083	967409	314854	461164	706329	586729	977606	882330	287505	333138	1.30191e+06	990612
Resorcinol	Phenol	108-46-3	82	110	110.037	1277.66	33739.8	83415	105880	43185.5	47934.6	27783.5	42447.3	116003	120742	162477	147599	47930.6	54065.1	67273.4	56099.8
p-Menth-2-en-7-ol, cis-	Phenol	19898-86-3	93	121	154.136	1201	13664.8	13613.1	12073.4	11698.6	19031.9	13106.6	12654.4	11500.9	11031.2	11008.9	10980.5	11482.6	11897.1	23337.9	12657.5
Plumbagin	Phenol	481-42-5	188	131	188.047	1597	5090.22	5438.68	3729.26	3604.99	3032.44	4361.64	5919.42	9974.4	9872.57	8249.47	5321.64	3108.83	3653.69	5888.13	3374.59
Phenol, 4-propyl-	Phenol	645-56-7	107	136	136.089	1257.5	425019	396303	320377	308286	356841	426179	418557	427716	421824	347952	323473	345260	347314	419580	367211
Phenol, 4-octyl-	Phenol	1806-26-4	107	108	206.167	1772.73	2151.23	5592.64	4805.63	2262.04	1172.67	1648.33	2346.07	12618.5	11485.3	9871.01	6158.98	2044.08	2537.56	3087.81	1297.13
Phenol, 4-methyl-2-nitro-	Phenol	119-33-5	153	77	153.043	1250	34214.5	31292.6	25055.5	25787.3	26625.7	34398.8	31342.2	32316.4	32494.2	27392.7	24888.8	29306.6	28313.5	31019.8	27776.9
Phenol, 4-hexyl-	Phenol	2446-69-7	107	178	178.136	1567	33149.2	37883	27422.5	46299.8	31482.4	26117.8	37624.2	66316.1	64712.1	50030.1	34931.5	42730	46967.9	68521.4	33239.8
Phenol, 4-heptyl-	Phenol	1987-50-4	107	192	192.151	1670.46	52121	193986	140809	61991.1	47984.2	38746.2	61727.8	315796	303512	255984	179153	52976.8	65304	83757.4	52324.1
Phenol, 4-ethyl-2-methoxy-	Phenol	2785-89-9	137	152	152.084	1281.97	18088.8	43886.4	53066.7	24331.1	27329.1	13667.2	21212	61246.7	61399.7	82640.7	74831.3	19254.3	22440.5	35948.5	24092
Phenol, 4-ethyl-	Phenol	123-07-9	107	122	122.073	1165.4	8408.22	19338.8	20359.1	16269.4	4271.43	7152.65	8412.72	23292.4	21739.2	24225.5	23274.3	15854.6	19000.3	19665.4	15457.8
Phenol, 4-butyl-	Phenol	1638-22-8	107	150	150.104	1362	374599	884951	822484	544287	711494	311251	431393	1.29155e+06	1.23536e+06	1.2279e+06	957071	450629	462767	999550	601033
Phenol, 4-(3-hydroxy-1-propenyl)-2-methoxy-	Phenol	458-35-5	180	137	180.079	1485	4.69335e+06	3.92358e+06	3.00286e+06	3.24901e+06	3.70994e+06	4.28273e+06	5.12437e+06	6.49366e+06	6.17812e+06	4.66676e+06	3.45593e+06	4.04589e+06	4.55392e+06	5.88704e+06	3.42459e+06
Phenol, 4-(2-aminoethyl)-	Phenol	51-67-2	137	108	137.084	1661	172039	599870	478508	186987	125966	112382	191562	988497	955684	802317	621299	176172	192728	251366	137545
Phenol, 2,5-bis(1-methylpropyl)-	Phenol	54932-77-3	177	206	206.167	1566	5478.51	10803.2	6002.95	6578.76	3300.69	4008.83	5912.28	13895.8	13981.7	11435.6	8487.85	4456.58	4887.97	5845.15	3397.36
Phenol, 2,3,6-trimethyl-	Phenol	2416-94-6	121	136	136.089	1239	18675.9	15521	11728.2	12321	15366.8	15849.1	15300	15811.2	16384.4	13680.3	13285.5	13259.7	13221.7	16370	12778.4
Orcinol	Phenol	504-15-4	124	123	124.052	1368.25	14451.5	31904.5	29575	24860.7	25646.4	11098.5	16808.9	49400.1	47270.8	46364.1	35070.4	16529.2	16935.2	36301	26723.7
Methyleugenol	Phenol	93-15-2	163	178	178.099	1406.51	468065	798217	509390	487406	449092	374626	537814	1.34559e+06	1.02621e+06	968328	821144	558338	475631	867305	462550
Eugenol	Phenol	97-53-0	164	103	164.084	1362.36	2260.02	4413.59	3831.65	3477.56	3925.97	2186.11	2627.52	5724.59	5599.31	4847.73	3747.8	2718.81	2662.28	5718.12	3444.49
Catechol	Phenol	120-80-9	110	64	110.037	1195	5389.69	5158.31	4608.03	4051.05	5756.25	5075.98	4851.65	5030.52	5073.85	4884.57	4329.69	3942.94	3904.82	4813.87	5751.32
Benzenemethanol, 4-methoxy-	Phenol	105-13-5	138	109	138.068	1285	14828.3	37440.6	44060.4	19733.9	22115.2	11609.1	17761.8	51526.4	51813.9	69578.9	62124.8	15387.1	18761.5	29671.3	18535.1
9,10-Anthracenedione, 1-hydroxy-	Phenol	129-43-1	139	224	224.047	2083	12547.7	25731.6	16681.9	14713.5	9209.57	8510.95	16358.6	127324	105482	51513.7	24014.6	12369.3	15781.2	17477.8	9456.7
4-Sec-butyl-2-tert-butylphenol	Phenol	52184-13-1	177	206	206.167	1575	5478.51	10803.2	6002.95	6578.76	3300.69	4008.83	5912.28	13895.8	13981.7	11435.6	8487.85	4456.58	4887.97	5845.15	3397.36
2-methoxy-Phenol	Phenol	1990-05-01	109	124	124.052	1090.66	174954	165584	139437	181989	175120	176537	173680	166343	115683	104880	99370.8	198300	195996	201349	158722
2,4-Di-tert-butylphenol	Phenol	96-76-4	206	191	206.167	1512.57	4841.82	4367.51	4690.53	7246.22	5836.47	9232.45	10668.6	8902.96	7614.7	5664.62	9076.07	4046.56	4791.6	12658	3810.86
1,3-Benzenediol, 5-pentyl-	Phenol	500-66-3	124	123	180.115	1761	4468.21	14500.4	12327.7	4874.66	2832.22	3247.06	5119.96	35632.1	32592	27021	16922.9	4275.84	5167.59	6896.09	3357.38
1,3-Benzenediol, 4,5-dimethyl-	Phenol	527-55-9	138	123	138.068	1490	367839	305030	196982	241073	241681	269913	310781	421740	397042	276965	273479	250913	293938	360912	211698
1,2,3-Benzenetriol	Phenol	87-66-1	126	52	126.032	1385	23012.6	43370.1	59726	60551	52690.7	21089.9	31737.8	57559	80440.7	84573.6	42527.7	4217.97	63116.3	67516.2	113965
Propanoic acid, 3-(methylthio)-	Sulfur compounds	646-01-5	61	120	120.025	1092.92	4763.67	6096.5	4732.51	3609.75	4277.75	5590.79	4967.7	5093.17	5576.68	5136.98	4342.67	3698.12	3326.62	4399.8	4050.03
Phenethyl mercaptan	Sulfur compounds	4410-99-5	138	104	138.05	1176	304.587	2363.72	7670.92	1187.86	13734.2	323.411	60.9175	2402.02	3390.47	7826.5	8849.78	993.974	1165.45	14215.9	12427.2
Benzenemethanethiol	Sulfur compounds	100-53-8	91	124	124.035	1092	38676.5	40915.5	38746	64110.1	58099.2	43194.3	42714.6	38614.2	43137.9	38934.8	40732.9	63446	64849.6	59767.9	53206.6
Benzene, (methylthio)-	Sulfur compounds	100-68-5	124	109	124.035	1106	392800	361601	299314	295404	266293	396566	390297	371126	366640	269011	257959	335542	327688	288738	327009
Benzene, (isothiocyanatomethyl)-	Sulfur compounds	622-78-6	91	149	149.03	1367	382329	737372	688221	527271	599735	410548	465405	1.30783e+06	1.26359e+06	1.20978e+06	982811	591534	502132	1.05214e+06	583710
β-Isocomene	Terpenoids	71596-72-0	108	109	204.188	1412	1.2234e+06	2.0366e+06	1.72802e+06	1.64188e+06	1.52627e+06	1.07225e+06	1.46882e+06	3.71281e+06	3.59837e+06	3.37561e+06	1.76965e+06	1.51002e+06	1.56831e+06	1.90281e+06	1.55759e+06
β-Funebrene	Terpenoids	79120-98-2	69	161	204.188	1414	429820	615943	593682	555744	520701	269566	377233	1.19044e+06	1.14922e+06	1.08672e+06	683236	530749	552612	701429	555377
trans-Geranic acid methyl ester	Terpenoids	1189-09-9	69	41	182.131	1322	10427.7	11978.3	11108	13742.2	13070.8	7726.92	13088.3	16594.1	14614.2	14942.5	12608.3	12306.8	13341.4	24953.3	11991.6
trans-Calamenene	Terpenoids	73209-42-4	159	129	202.172	1529	21130.7	26895.1	24246.3	21476.5	16868.6	16947.8	19632.7	34110.8	32156.5	29265.2	24878	17855.2	18367.4	17286.6	14049.2
trans-β-Ocimene	Terpenoids	3779-61-1	93	41	136.125	1049	27818.5	30394.6	27037.6	4762.69	4762.69	4762.69	4762.69	28791.9	32878.4	26486.1	29733.3	4762.69	4762.69	4762.69	4762.69
Thujone	Terpenoids	546-80-5	110	81	152.12	1103	77169.6	71859.3	59934.4	62001.4	52658	77998.3	76122.9	72630.8	72702.2	65417.5	62553.3	68523.8	67888.6	57414.8	66674
Squamulosone	Terpenoids	34413-94-0	121	105	218.167	1771	14114	8635.17	6870.49	14691.4	11867.6	19977.1	24670.3	18937.9	18354.1	14891.4	3818.79	11894.4	16574.1	24723.8	17647.3
Spiro[5.5]undec-2-ene, 3,7,7-trimethyl-11-methylene-, (-)-	Terpenoids	18431-82-8	204	93	204.188	1476	6723.84	26995.8	11507.6	10440.1	9094.19	7839.96	11877	25797	23299	21046.4	13598.8	8892.1	9759.11	11511.2	11382.7
Spiro[4.5]decan-7-one, 1,8-dimethyl-8,9-epoxy-4-isopropyl-	Terpenoids	61050-91-7	123	109	236.178	1626	58218.2	30020.1	30372	1922.01	13546	43729.8	84320.2	92626.8	81347.5	93416.6	50866	1979.42	1875.97	43499.6	12163
Spiro[4.5]dec-7-ene, 1,8-dimethyl-4-(1-methylethenyl)-, [1S-(1α,4β,5α)]-	Terpenoids	24048-44-0	119	121	204.188	1471	10256.2	20640.5	19532.6	14326.8	13857.1	8735.69	13832	39496.5	37988.7	32188.5	21513.7	13464.9	14746.8	24464.7	13132.1
Salvial-4(14)-en-1-one	Terpenoids	73809-82-2	123	81	220.183	1595	12155	12136.9	10682.3	8566.24	6202.08	7821.07	12055.9	25116.2	24101.3	21942.5	14007.4	6915.36	7956.3	11363.2	6432.83
p-Mentha-1,8-dien-7-ol	Terpenoids	536-59-4	68	79	152.12	1296	206861	821410	881867	369117	628120	272538	565506	1.07448e+06	1.07745e+06	1.18235e+06	1.05614e+06	386878	453451	839122	632810
p-Mentha-1,5,8-triene	Terpenoids	21195-59-5	134	91	134.11	1111	6819.98	5061.65	6203.95	7448.21	822.626	4113.13	8302.3	7456.05	5427.3	7023.43	6350.62	9023.32	10282.4	822.626	7499.05
Pinocamphone	Terpenoids	547-60-4	69	55	152.12	1160	486257	360594	282192	257453	236804	491846	478422	387376	392564	312270	269672	271628	294889	330428	223925
Phenanthrene, 7-ethenyl-1,2,3,4,4a,4b,5,6,7,9,10,10a-dodecahydro-1,1,4a,7-tetramethyl-, [4aS-(4aα,4bβ,7β,10aβ)]-	Terpenoids	1686-56-2	137	136	272.25	1960	13037.5	22199.9	14371.4	16086.9	14529.2	16489.6	16026.8	57559.6	44017	30784.6	20020.3	13941.3	16612	21847.1	15174.5
Petasitene	Terpenoids	443124-67-2	137	121	204.188	1402	407668	560942	634928	600077	555331	342097	463354	68419.4	1.0078e+06	989161	603945	490942	527715	624527	540798
Patchoulene	Terpenoids	1405-16-9	204	189	204.188	1467	10529.6	20256.5	19579.8	18047	18105.2	8974.51	13715.5	39345	38585.6	36655.8	25563.3	15694.8	17610.3	30194	20594.5
Palustrol (Ledum)	Terpenoids	5986-49-2	41	55	222.198	1568	8703.18	15897.2	11015.7	6196.6	6008.84	6981.17	10313.7	25062.6	23747.4	20662.9	14304.8	7794.95	8517.02	11480.5	6318.41
Noruron	Terpenoids	18530-56-8	72	153	222.173	1960	2843.27	4089.97	2315	3945.69	3480.05	3800.67	3808.34	13719.7	8076.36	4783.09	4210.71	3519.35	4149.39	3161.36	3789
Naphthalene, decahydro-4a-methyl-1-methylene-7-(1-methylethenyl)-, [4aR-(4aα,7α,8aβ)]-	Terpenoids	17066-67-0	41	105	204.188	1486	107819	69234	71398.7	76650.5	85315.4	96419.4	96213.5	150375	141358	105619	86242.3	90424.9	85052.9	129025	78776.7
Naphthalene, 1,2,4a,5,6,8a-hexahydro-4,7-dimethyl-1-(1-methylethyl)-, [1S-(1α,4aβ,8aα)]-	Terpenoids	24406-05-1	105	161	204.188	1538	9539.97	6858.24	5427.24	6322.81	4971.16	8624.55	10336.9	10834.7	10396.6	8191.32	6698.28	6212.76	6861.16	8238.95	5237.75
Naphthalene, 1,2,3,4,4a,7-hexahydro-1,6-dimethyl-4-(1-methylethyl)-	Terpenoids	16728-99-7	119	105	204.188	1533	12854.6	22832	20384.2	13558	8380.08	10160.6	14383.6	36761.1	35894.9	33866.5	23970.7	11976.6	12875.1	13983.7	9052.3
m-Camphorene	Terpenoids	20016-73-3	257	272	272.25	1960	6944.09	7121.88	6457.88	5590.95	5617.41	5757.37	6780.93	15738.5	14744.8	12809.1	8109.33	5655.35	5717.14	11892.5	6292.33
Longifolene	Terpenoids	475-20-7	161	94	204.188	1406	4.62201e+06	7.74509e+06	5.01867e+06	4.75724e+06	4.36754e+06	3.70631e+06	5.25295e+06	1.29982e+07	9.94346e+06	9.4333e+06	8.01034e+06	5.53544e+06	4.67615e+06	8.45324e+06	4.62776e+06
Longifolenaldehyde	Terpenoids	19890-84-7	95	109	220.183	1591	10991.7	7973.32	6276.69	4445.85	5911.55	11400.3	12404.8	17605.4	15861.8	13534.2	8293.68	6502.72	6618.64	11138.2	3423.72
Linalool	Terpenoids	78-70-6	80	93	154.136	1100.59	142031	152067	141244	209833	189657	138602	135153	141110	144575	134128	137202	207335	224081	202627	182443
L-Fenchone	Terpenoids	7787-20-4	81	69	152.12	1121	332.558	11610.1	16183.9	9651.56	18994.5	332.558	1662.79	11091.8	9307.05	16816.7	15642.8	8657.4	8221.74	20289.8	19540
Levomenthol	Terpenoids	2216-51-5	71	81	156.151	1176.94	531354	712226	959949	452581	1.65321e+06	412756	647208	997153	966072	1.41038e+06	1.27579e+06	389863	454123	2.17405e+06	1.435e+06
Ledol	Terpenoids	577-27-5	161	122	222.198	1565	16975.4	13898.6	9966.02	8118.43	10595	13529.6	18598.4	23220.1	23050.7	18135.7	12862.8	8671.35	9805.47	16669.8	10344.6
Lanceol, cis	Terpenoids	10067-28-4	93	79	220.183	1763	2884.62	6228.3	5187.46	1820.07	1343.36	2265	2796.26	13521.1	12604.2	10342.8	6596.19	2794.38	3051.87	3806.57	1585.69
L-α-Terpineol	Terpenoids	10482-56-1	136	93	154.136	1195.29	12114.2	11219.3	10626.1	10744.2	11912.3	10947.1	7111.63	9159.01	9354.89	9181.23	9102.68	10234.9	9586.58	12428.1	11799.6
Isopinocarveol	Terpenoids	6712-79-4	41	55	152.12	1178	127321	104026	92978.8	64048.8	91449.5	136500	132086	117919	118732	107525	88878.8	92132.2	94857.6	106847	73181.1
Iridomyrmecin	Terpenoids	485-43-8	95	109	168.115	1463	56796.5	43105.9	20335.5	250713	184347	51450.9	56765.4	82753.6	91453.3	56699.3	47334.4	247878	253626	336511	267699
Ionone	Terpenoids	8013-90-9	121	93	192.151	1422	1.12305e+06	1.99569e+06	1.69944e+06	1.61406e+06	1.49926e+06	988332	1.3494e+06	3.52922e+06	2.84652e+06	2.77476e+06	1.59971e+06	1.38438e+06	1.43678e+06	1.72759e+06	1.45796e+06
Humulene	Terpenoids	6753-98-6	80	93	204.188	1466.78	4682.48	7963.12	8054.64	6214.71	5631.56	4474.05	5825.49	15384.3	14425.7	15159.8	8805.46	5432.96	6135.34	10766.4	6794.35
Hinesol	Terpenoids	23811-08-7	161	59	222.198	1635	52624.4	71737.3	71605.9	80623	79747.3	58637.2	63096.2	163167	112274	132501	72112.5	10524.9	93688.2	140829	114932
Hibaene	Terpenoids	2359-73-1	134	135	272.25	1941	4848.42	5139.55	4422.96	4481.54	3414.37	3991.46	4614.94	13502.1	10676.8	9485.02	6168.83	3550.15	4403.93	6423.19	4263.59
Geranyl acetate	Terpenoids	105-87-3	69	41	196.146	1384.01	34985.5	61226.7	57482.7	51437.7	48269.7	29928.1	42970.6	77867.6	86860.4	85468	67706.5	44979.5	47737	68843.4	49116.8
Geraniol	Terpenoids	106-24-1	69	41	154.136	1255.61	10582	6902.38	6221.36	20225.7	32499.4	11189.8	15107.9	15440.9	10246.5	13780	11771.7	35010.7	17237.5	107934	67218.2
Furan, 3-(4-methyl-3-pentenyl)-	Terpenoids	539-52-6	69	81	150.104	1101	639447	620295	561145	619692	681303	638865	648867	634592	619565	509085	582816	657714	653867	758212	654042
Farnesene epoxide, E-	Terpenoids	83637-40-5	41	119	220.183	1624	11254.6	8393.22	5979.62	16211.6	18656.8	7800.09	11461.5	17368.3	18192.7	13457.7	9571.78	13484.6	15457.5	38675.1	17824.5
Ethanone, 1-(1,4-dimethyl-3-cyclohexen-1-yl)-	Terpenoids	43219-68-7	109	67	152.12	1149	1919.15	21910.8	21761	17511.2	9595.76	1919.15	1919.15	26017.5	22929.4	23577.7	23616.4	15758.7	17411.2	13784	10174.4
endo-Borneol	Terpenoids	507-70-0	95	110	154.136	1170.42	591423	321396	282340	264843	69898.3	798120	761123	334216	276078	253807	210290	195609	315456	46092.6	45812.6
D-Limonene	Terpenoids	5989-27-5	68	93	136.125	1031.27	43469.7	41128.2	39099.6	44500.4	61806.3	34743.8	37765.6	44998.3	43831.9	42204.8	38887.1	38139.2	41238	55131	40445
dl-Camphoroquinone	Terpenoids	10373-78-1	95	69	166.099	1319	3429.22	3809.28	506.134	3161.21	5807.43	2530.67	3829.86	506.134	506.134	506.134	506.134	3082.96	3428.48	506.134	5869.1
Di-epi-α-cedrene	Terpenoids	50894-66-1	119	93	204.188	1400	1.65218e+06	2.3575e+06	2.46736e+06	2.34322e+06	2.17784e+06	1.45364e+06	1.97583e+06	5.11971e+06	4.08638e+06	3.99614e+06	2.31542e+06	2.02237e+06	2.09114e+06	2.50304e+06	2.11541e+06
Dehydroxy-isocalamendiol	Terpenoids	1005276-30-1	192	149	220.183	1646	8486.72	15678.8	12115.9	7711.53	5152.47	6622.06	10124.1	31649.7	32263.7	28138.8	16563.9	7712.08	8145.7	11794.4	5717.34
Dauca-4(11),8-diene	Terpenoids	395070-76-5	136	121	204.188	1532	4489.91	8805.44	7827.69	4731.66	1694.18	3521.98	5219.47	15325.4	14622.9	13491.2	9626.06	4168.09	4502.62	5281.94	3169.23
Cyclohexene, 4-[(1E)-1,5-dimethyl-1,4-hexadien-1-yl]-1-methyl-	Terpenoids	25532-79-0	93	119	204.188	1512	4669.15	8609.84	7204.21	7334.8	7683.09	4141.81	6288.7	15610.6	15623.9	14420.1	9129.72	4876.6	5446.03	16514.5	8749.57
Cyclohexene, 1-methyl-4-(1-methylethylidene)-	Terpenoids	586-62-9	93	121	136.125	1090.66	280401	299741	278999	526372	435729	323080	311666	274793	311879	279431	290451	515252	478435	458273	385204
Cyclohexanol, 5-methyl-2-(1-methylethyl)-, (1α,2α,5α)-	Terpenoids	491-02-1	71	81	156.151	1187	531354	712226	959949	452581	1.65321e+06	412756	647208	997153	966072	1.41038e+06	1.27579e+06	389863	454123	2.17405e+06	1.435e+06
Cyclohexanol, 1-methyl-4-(1-methylethylidene)-	Terpenoids	586-81-2	93	121	154.136	1197	13664.8	13613.1	12073.4	11698.6	19031.9	13106.6	12654.4	11500.9	11031.2	11008.9	10980.5	11482.6	11897.1	23337.9	12657.5
Cyclohexanol, 1-methyl-4-(1-methylethyl)-, trans-	Terpenoids	3901-93-7	98	71	156.151	1167	33961.4	13669.3	10633.4	7051.75	11347.8	32922.3	30147.8	12433.9	15836.7	11136.2	9572.06	7892.26	9139.53	36525.4	28052
Cyclohexanemethanol, 4-ethenyl-α,α,4-trimethyl-3-(1-methylethenyl)-, [1R-(1α,3α,4β)]-	Terpenoids	639-99-6	59	93	222.198	1549	4223.97	4752.49	3505.82	7017.67	5759.43	3403.25	5343.64	11538.9	11279.2	6769.33	4620.96	6514.12	7508.19	12315.5	7112.33
Cubenene	Terpenoids	29837-12-5	119	105	204.188	1532	12854.6	22832	20384.2	13558	8380.08	10160.6	14383.6	36761.1	35894.9	33866.5	23970.7	11976.6	12875.1	13983.7	9052.3
Copaene	Terpenoids	3856-25-5	204	119	204.188	1376	254760	548670	490747	421095	415393	205282	299869	904181	864063	834764	660956	354282	368111	634161	227521
Citronellyl tiglate	Terpenoids	24717-85-9	81	83	238.193	1658	343748	1.18152e+06	948193	369456	292070	254017	394663	1.96165e+06	1.8552e+06	1.57063e+06	1.22427e+06	354910	438911	544002	321555
Citral	Terpenoids	5392-40-5	69	41	152.12	1273.04	241708	630421	971262	300250	355062	207215	398753	859850	832930	1.11624e+06	1.00787e+06	341220	397033	502794	402087
cis-Calamenene	Terpenoids	72937-55-4	159	129	202.172	1531	21130.7	26895.1	24246.3	21476.5	16868.6	16947.8	19632.7	34110.8	32156.5	29265.2	24878	17855.2	18367.4	17286.6	14049.2
cis-β-Farnesene	Terpenoids	28973-97-9	41	69	204.188	1444	11339.3	11339.3	11339.3	134646	97400.9	11339.3	11339.3	11339.3	11339.3	11339.3	11339.3	139837	138180	182731	151408
Caryophyllenyl alcohol	Terpenoids	913176-41-7	111	123	222.198	1574	9352.94	15574.1	12932.5	9294.28	6313.82	7579.18	12150.3	27772.9	26972.2	23552.5	17077.6	8935.56	9303.43	11210.4	6448.81
Caryophyllene oxide	Terpenoids	1139-30-6	109	41	220.183	1581	8419.42	14977	12683.4	8592.06	6712.46	6453.36	10600.5	27456.7	26945.6	23323.3	16925.2	7643.6	9646.24	12881	6754.3
Carvone	Terpenoids	99-49-0	54	82	150.104	1242	84598.3	78865.6	63281.1	63237.9	70700.7	83817.1	79515.9	83253	83321.3	71200.2	64068.9	71063.9	70006.2	84072.1	68814.6
Carotol	Terpenoids	465-28-1	161	204	222.198	1594	13851.1	10815.1	10298.3	7455.95	8422.16	12988.9	15787.2	18105.4	22048.7	17401.3	13352.2	6839.14	7460.26	14514.7	8445.98
Cadina-1(10),6,8-triene	Terpenoids	1460-96-4	187	159	202.172	1528	6130.4	11508.9	10176.5	6420.84	3635.19	4718.98	7291.29	19235.9	18349.5	17464.6	12666.3	5823.76	5784.99	6908.48	4078.39
Butanoic acid, 2-methyl-, 3,7-dimethyl-2,6-octadienyl ester, (Z)-	Terpenoids	51117-19-2	93	69	238.193	1576	24330.4	39321.8	32689.2	22656.6	15811.4	19535.9	30261	71009.3	69849.4	58343.4	42985.1	22505	25136.4	29975.7	15962
Bicyclosesquiphellandrene	Terpenoids	54324-03-7	161	105	204.188	1489	67582.2	67422.1	56275.8	53388	58014.5	61642.4	74168.2	113726	111416	86831.1	62724.3	61219.3	69240.9	90807.8	61330.8
Bicyclo[7.2.0]undecane, 10,10-dimethyl-2,6-bis(methylene)-, [1S-(1R*,9S*)]-	Terpenoids	136296-38-3	120	41	204.188	1489	61166.8	50700.6	39440.1	39958.6	52144.7	57944.9	43526.6	56692.2	51540.2	51823.7	46173	54945.4	61841.9	76719	45666.6
Bicyclo[5.2.0]nonane, 2-methylene-4,8,8-trimethyl-4-vinyl-	Terpenoids	242794-76-9	133	93	204.188	1407	1.78055e+06	2.45145e+06	2.75013e+06	2.60793e+06	2.41326e+06	1.52692e+06	2.06645e+06	5.50868e+06	4.34432e+06	4.27429e+06	2.57071e+06	2.15027e+06	2.29779e+06	2.65887e+06	2.35811e+06
Bicyclo[4.4.0]dec-1-ene, 2-isopropyl-5-methyl-9-methylene-	Terpenoids	150320-52-8	161	105	204.188	1507	13503	24729.7	21412.6	19702.5	16789.6	10736.2	16326.3	54023.9	50926.9	41511.9	26435.3	16654.7	18187.6	30391.7	17913.2
Bicyclo[3.1.1]heptan-3-ol, 2,6,6-trimethyl-, (1α,2β,3α,5α)-	Terpenoids	27779-29-9	70	84	154.136	1179	184596	138514	126092	100885	119702	186902	182591	181560	181137	155245	135501	121887	121995	121168	83120.3
Bicyclo[3.1.1]hept-2-ene-2-methanol, 6,6-dimethyl-	Terpenoids	515-00-4	79	91	152.12	1195	14316.3	14633.3	15058.6	12223.1	18165.4	13867.2	14374.8	15233.8	15646.9	16999.5	14971.4	12773.9	14460.7	19022.9	17014.2
Bicyclo[3.1.1]hept-2-ene-2-carboxylic acid, 6,6-dimethyl-	Terpenoids	19250-17-0	123	79	166.099	1359	55240.7	101554	94430.8	77991.6	81917.3	36714.7	54829.7	160431	154652	154114	117840	52919	57695.4	118019	85962.6
Bicyclo[3.1.0]hexane, 4-methylene-1-(1-methylethyl)-	Terpenoids	3387-41-5	91	93	136.125	972	5974.73	6155.41	3730.8	3913.83	5387.39	3786.57	3605.58	4498.52	4954.83	4948.02	4611.73	2964.02	3063.58	3880.33	4380.19
Bicyclo[3.1.0]hexan-3-ol, 4-methylene-1-(1-methylethyl)-, acetate	Terpenoids	3536-54-7	92	91	194.131	1292	1340.47	5165.27	4851.84	4274.98	3957.84	1657	3840.75	5470.48	5327.06	6113.45	5339.54	4412.42	3948.52	6053.33	5371.14
Bicyclo[3.1.0]hexan-2-ol, 2-methyl-5-(1-methylethyl)-, (1α,2β,5α)-	Terpenoids	15537-55-0	136	93	154.136	1070	12696.6	12957	14443.9	11995	14756.3	11866.8	11616.5	11280.5	9073.61	7771.95	8248.65	10652.4	10550	11981.1	10666.3
Bicyclo[3.1.0]hexan-2-ol, 2-methyl-5-(1-methylethyl)-, (1α,2α,5α)-	Terpenoids	17699-16-0	136	93	154.136	1070	12696.6	12957	14443.9	11995	14756.3	11866.8	11616.5	11280.5	9073.61	7771.95	8248.65	10652.4	10550	11981.1	10666.3
Bicyclo[2.2.1]heptane, 2-methyl-3-methylene-2-(4-methyl-3-pentenyl)-, (1S-endo)-	Terpenoids	25532-78-9	122	94	204.188	1448	2627.41	2627.41	2627.41	17687.9	13137	2627.41	2627.41	2627.41	2627.41	2627.41	2627.41	19670.5	18950.1	25706.8	21454.9
Bicyclo[2.2.1]heptan-2-ol, 1,7,7-trimethyl-, (1S-endo)-	Terpenoids	464-45-9	95	110	154.136	1170	591423	321396	282340	264843	69898.3	798120	761123	334216	276078	253807	210290	195609	315456	46092.6	45812.6
Benzene, 1-(1,5-dimethylhexyl)-4-methyl-	Terpenoids	1461-02-5	105	119	204.188	1449	13929.4	22455.3	24029.4	8893.85	9172.9	11501.2	15935.1	41240.3	40563.5	39934.5	27804.8	8350.21	9247.47	15173.9	10813.6
Aristolochene	Terpenoids	26620-71-3	105	189	204.188	1487	257086	213626	162023	173648	201051	228507	270720	343203	325734	242282	189277	215217	246073	301088	179522
aR-Himachalene	Terpenoids	19419-67-1	145	187	202.172	1542	8138.85	15674.2	13044.7	8735.68	5169.79	6317.18	11220.9	25147.4	23587.4	22457.4	16302.3	7694.06	7803.78	8285.67	5581.54
Alloaromadendrene	Terpenoids	25246-27-9	204	189	204.188	1461	10529.6	20256.5	19579.8	18047	18105.2	8974.51	13715.5	39345	38585.6	36655.8	25563.3	15694.8	17610.3	30194	20594.5
Agarospirol	Terpenoids	1460-73-7	119	59	222.198	1645	12377.5	29634	21669.5	13960.3	9285.08	11447.9	16368.3	62943.4	58640.7	42716	25758.7	14037.5	14149.5	18832.5	12763.8
7-Octen-4-ol, 2-methyl-6-methylene-, (S)-	Terpenoids	35628-05-8	68	69	154.136	1097	131446	130641	117088	141645	126777	99561.4	99697.5	128859	128925	120386	118490	147286	145075	135744	137758
6-Octen-1-ol, 7-methyl-3-methylene-	Terpenoids	13066-51-8	69	41	154.136	1195	432886	395611	474653	430166	432384	558645	560755	569044	428436	414471	352596	353298	466869	497442	551624
6-Octen-1-ol, 3,7-dimethyl-, formate	Terpenoids	105-85-1	123	41	184.146	1275	6533.56	16767.3	21000.1	14509.5	16952.4	5690.1	8713.91	23581.1	23372.3	30463.3	27502.3	13122.5	15769	25583.4	17249.1
6-Methyl-2-(4-methylcyclohex-3-en-1-yl)hepta-1,5-dien-4-ol	Terpenoids	38142-56-2	119	91	220.183	1608	17333.4	14948.4	11461.7	10273.7	9908.74	15297.7	20168.5	27240.5	26707.9	21733.6	14868.8	1981.75	1981.75	1981.75	1981.75
5,9-Undecadien-2-one, 6,10-dimethyl-	Terpenoids	689-67-8	69	41	194.167	1452	23418.2	31277.3	30804.5	109059	93398.9	16790.7	21341.5	62035.7	60214.3	57721	37128.1	107769	109640	179111	123671
4a,8-Dimethyl-2-(prop-1-en-2-yl)-1,2,3,4,4a,5,6,7-octahydronaphthalene	Terpenoids	103827-22-1	189	133	204.188	1492	1902.42	3668.57	3906.4	2989.07	2795.12	1730.03	2478.37	6073.76	6082.22	7334.93	4487.55	2699.65	3284.34	6154.61	4840.88
4,7-Methanoazulene, 1,2,3,4,5,6,7,8-octahydro-1,4,9,9-tetramethyl-, [1S-(1α,4α,7α)]-	Terpenoids	514-51-2	161	189	204.188	1381	223316	469153	423624	366225	356125	176890	254064	768004	740373	720419	566955	302949	311962	538668	248716
4-(1-methylethyl)-Benzaldehyde	Terpenoids	122-03-2	133	105	148.089	1246.39	5772.54	6463.19	8139.34	9758.36	6719.3	6713.23	4874.68	6376.38	5712.95	5846.7	5827.98	8793.65	8452.27	6618.87	7463.63
4-(1,5-dimethyl-1,4-hexadienyl)-1-methyl-Cyclohexene	Terpenoids	17627-44-0	93	119	204.188	1518	2667.44	5482.21	4281.4	3777.35	3306.99	2414.6	3572.94	10180.8	11214.9	9062.95	5264.67	3405.31	3820.63	5516.57	3000.76
3-Cyclohexene-1-methanol, α,4-dimethyl-α-(4-methyl-3-pentenyl)-, [R-(R*,R*)]-	Terpenoids	23178-88-3	69	41	222.198	1625	241295	128742	127299	9968.93	56416.7	172065	260734	389788	342640	369238	218019	13536.8	14248.1	137752	52743.5
3-Cyclohexen-1-ol, 1-(1,5-dimethyl-4-hexenyl)-4-methyl-	Terpenoids	15352-77-9	93	82	222.198	1671	69683.1	231997	188950	72461.2	56697	52287	80481.4	400590	387080	302987	240334	72051.1	87318.7	115497	61825.7
3,7-Cyclodecadiene-1-methanol, α,α,4,8-tetramethyl-, [s-(Z,Z)]	Terpenoids	21657-90-9	59	93	222.198	1559	23783.1	16674	12544.1	13839.9	13860.2	20854.4	28310.1	29682.2	27967.6	22055.6	15454.3	12680.5	13747.8	26410.5	15443.8
3,6-Octadien-1-ol, 3,7-dimethyl-, (Z)-	Terpenoids	5944-20-7	154	121	154.136	1240	438468	405679	321714	323340	361278	435991	424380	445272	435137	362581	321771	361567	359540	440086	345186
2-Penten-1-ol, 2-methyl-5-(2-methyl-3-methylenebicyclo[2.2.1]hept-2-yl)-, [1S-[1α,2α(E),4α]]-	Terpenoids	37172-32-0	94	122	220.183	1741	2776.65	8117.96	6852.19	3120.06	2067.05	2033.88	3215.31	18923.9	17603	14493.1	9300.08	2722.92	3130.34	3845.85	1995.64
2-Pentadecanone, 6,10,14-trimethyl-	Terpenoids	502-69-2	58	71	268.277	1844	203979	856451	647417	369928	123833	148160	384562	1.74356e+06	1.6574e+06	1.3442e+06	911926	228688	252005	486498	139321
2-Naphthalenemethanol, decahydro-α,α,4a-trimethyl-8-methylene-, [2R-(2α,4aα,8aβ)]-	Terpenoids	473-15-4	59	149	222.198	1673	62765.3	210019	173062	65483.1	58009	47164.6	73259.8	375581	364306	276498	220422	63892.8	78997.8	104484	66104.2
2-Naphthalenemethanol, 1,2,3,4,4a,5,6,8a-octahydro-α,α,4a,8-tetramethyl-, [2R-(2α,4aα,8aβ)]-	Terpenoids	473-16-5	59	149	222.198	1653	4517.93	6268.23	8506.68	12038.8	9479.43	10604.2	10118.3	13627.7	12210	18197.2	6237.07	11271.4	14558.7	19398.3	17062.6
2-Methyl-6-(p-tolyl)hept-2-en-4-ol	Terpenoids	38142-57-3	119	120	218.167	1583	23247.5	41139.2	35219.3	23871	19276.5	18467	30282.6	75085.8	74407.8	61130	44913.6	22624	25103.5	35590.8	19779.9
2-methyl-5-(1-methylethenyl)-Cyclohexanol	Terpenoids	619-01-2	93	121	154.136	1196	13664.8	13613.1	12073.4	11698.6	19031.9	13106.6	12654.4	11500.9	11031.2	11008.9	10980.5	11482.6	11897.1	23337.9	12657.5
2H-Pyran, tetrahydro-4-methyl-2-(2-methyl-1-propenyl)-	Terpenoids	16409-43-1	139	69	154.136	1112.96	120644	111418	92615.2	90957.3	118254	160910	157921	113572	115290	103285	97602	102476	140216	125013	138061
2H-2a,7-Methanoazuleno[5,6-b]oxirene, octahydro-3,6,6,7a-tetramethyl-	Terpenoids	29597-36-2	205	220	220.183	1585	11647.7	10428.5	7924.22	5593.18	5767.71	10067.1	12353.6	17907.9	17913.5	15230.3	10223.7	4684.26	5305.26	16732.4	5908.82
2H-2,4a-Methanonaphthalene, 1,3,4,5,6,7-hexahydro-1,1,5,5-tetramethyl-, (2S)-	Terpenoids	1135-66-6	175	161	204.188	1391	14550.1	16776.4	24512.1	21552	13008.8	9345.83	17901.6	27003.2	25322.1	25111.5	18797.2	17931	19347.2	19496.1	20576.9
2-Cyclohexen-1-one, 2-hydroxy-3-methyl-6-(1-methylethyl)-	Terpenoids	490-03-9	126	41	168.115	1302	2.30435e+06	3.02635e+06	3.97483e+06	2.54911e+06	3.42838e+06	2.02026e+06	2.7806e+06	5.15065e+06	5.13946e+06	5.77469e+06	5.03259e+06	2.19638e+06	2.38363e+06	4.81618e+06	3.21599e+06
2-Cyclohexen-1-ol, 3-methyl-6-(1-methylethyl)-, trans-	Terpenoids	16721-39-4	84	41	154.136	1208	96263.1	125448	159606	79177.1	237031	75797.5	112734	170429	164011	233104	210536	69653.1	80310.6	356055	237047
2-Buten-1-one, 1-(2,6,6-trimethyl-1,3-cyclohexadien-1-yl)-, (E)-	Terpenoids	23726-93-4	121	69	190.136	1386	67712.3	115645	109275	97213.1	92399.7	59285.3	82696.7	237024	227440	218665	172336	85427.2	90690.6	177879	94075.6
2-[(2S,4aR,8aR)-4a,8-dimethyl-2,3,4,5,6,8a-hexahydro-1H-naphthalen-2-yl]propan-2-ol	Terpenoids	123123-38-6	161	122	222.198	1658	72020.8	309040	205487	88956.8	65605.8	53415.4	69078.1	508395	489108	406234	311973	73669.1	111725	132724	71447.3
2,7-Octadiene-1,6-diol, 2,6-dimethyl-	Terpenoids	64142-78-5	71	67	170.131	1361	22208.9	37381.8	34015.6	27342.1	21480.5	18194.3	25730	47604	53573.1	44374.3	36740.6	24229.8	25961.2	30451.7	21971.1
2,6-Octadienal, 3,7-dimethyl-, (Z)-	Terpenoids	106-26-3	152	69	152.12	1240	6537.66	4339.34	3765.82	7441.35	2303.9	6517.85	6011.25	4859.34	2752.97	4027.99	2134.02	5349.81	7476.26	4547.97	3951.74
2,6-Octadienal, 3,7-dimethyl-, (E)-	Terpenoids	141-27-5	41	69	152.12	1270	55058.2	172108	212659	91774.6	98105.3	57264.7	88692.3	199716	192623	259117	230360	75010.5	87076.1	139217	88500.8
2,6-Octadien-1-ol, 3,7-dimethyl-, (Z)-	Terpenoids	106-25-2	93	41	154.136	1230.47	123985	112811	127349	124889	99004.2	165506	158060	165434	125206	104828	88286.9	141258	138492	126086	138262
2,6,10-Dodecatrienal, 3,7,11-trimethyl-, (E,E)-	Terpenoids	502-67-0	69	41	220.183	1737	14530.2	46156.1	39631.9	15972.7	11396.9	10649.9	16576.8	131805	119105	101132	63378.9	15120	17725.2	24704.1	12651.3
2,3,5,9-tetramethyltricyclo[6.3.0.01,5]undec-3-ene	Terpenoids	138752-23-5	121	119	204.188	1348	300364	665887	618310	514124	530880	233298	348705	1.02578e+06	987059	979671	760275	339713	364552	753733	558713
1-methyl-4-(1-methylethenyl)-1,2-Cyclohexanediol	Terpenoids	1946-00-5	71	67	170.131	1321	35303.5	35304.7	30789.7	29915.8	32388.3	23194.2	45458.7	42181.1	43100.2	42661.6	39034.7	32030.6	40998.6	38780.3	31499.5
1-Isopropyl-4,7-dimethyl-1,2,3,5,6,8a-hexahydronaphthalene	Terpenoids	16729-01-4	204	189	204.188	1469	10529.6	20256.5	19579.8	18047	18105.2	8974.51	13715.5	39345	38585.6	36655.8	25563.3	15694.8	17610.3	30194	20594.5
1-Isopropyl-4,7-dimethyl-1,2,3,4,5,6-hexahydronaphthalene	Terpenoids	16729-00-3	189	105	204.188	1481	5614.95	16173.4	13490	11996.9	10511.6	4073.26	6551.35	32591.9	30869.6	26687.3	17784.1	9746.84	10439.9	18360.2	10557.9
1H-Cycloprop[e]azulen-7-ol, decahydro-1,1,7-trimethyl-4-methylene-, [1ar-(1aα,4aα,7β,7aβ,7bα)]-	Terpenoids	6750-60-3	159	177	220.183	1576	11376.4	10816.6	8206.99	7455.98	3782.35	9472.99	12746.6	20660.9	19940.5	17927.2	11792.1	6203.69	7565.76	13357	3712.74
1H-Cyclopenta[1,3]cyclopropa[1,2]benzene, octahydro-7-methyl-3-methylene-4-(1-methylethyl)-, [3aS-(3aα,3bβ,4β,7α,7aS*)]-	Terpenoids	13744-15-5	161	105	204.188	1390	98050.7	162516	152752	141633	117428	84295.8	121259	236478	221319	211959	171724	123810	131349	189517	115070
1H-Benzocycloheptene, 2,4a,5,6,7,8-hexahydro-3,5,5,9-tetramethyl-, (R)-	Terpenoids	1461-03-6	119	93	204.188	1500	257149	210636	158421	171346	200155	227359	271118	342158	322568	238744	186229	215587	245730	299331	178146
1H-3a,7-Methanoazulen-5-ol, octahydro-3,8,8-trimethyl-6-methylene-	Terpenoids	28231-03-0	95	41	220.183	1610	243270	97630.4	99274.8	7404.86	40571.6	172209	263529	321950	282629	373689	213399	10009.1	10120.2	140143	40600.8
1-Cyclohexene-1-carboxylic acid, 4-(1-methylethenyl)-	Terpenoids	7694-45-3	68	67	166.099	1484	15496.6	9530.14	10694.3	7899.9	12283.7	13944.3	13649.3	22282.3	21461.5	15865	12673.5	13188.6	11538.3	18922.7	10905.6
1-Cyclohexene-1-carboxaldehyde, 4-(1-methylethyl)-	Terpenoids	21391-98-0	109	41	152.12	1276	44606.6	113253	126646	60944.4	64185.5	36114.3	50280.3	155406	150068	207095	183786	50906.1	51875.2	91322.5	59758.6
1,7-Octadiene, 2-methyl-6-methylene-	Terpenoids	1686-30-2	79	68	136.125	984	4729.11	4729.25	4072.08	5597.49	5777.64	4815.67	4465.02	5389.89	4360.98	4060.29	3807.24	5800.76	5102.79	6051.02	5472.69
1,6,10-Dodecatrien-3-ol, 3,7,11-trimethyl-, (E)-	Terpenoids	40716-66-3	69	41	222.198	1567.72	20520.8	31996.4	26301.8	20017.1	13409.8	16554.8	24384.3	59733.7	57677.2	48247.4	34122.7	18259	20455.6	26635.8	14003.6
1,5-Heptadien-4-one, 3,3,6-trimethyl-	Terpenoids	546-49-6	83	55	152.12	1062	125558	82558.7	93448.8	124642	121253	133521	117727	89533.5	73028.1	83160.7	63816	126503	135503	130616	120707
1,5-Heptadien-4-ol, 3,3,6-trimethyl-	Terpenoids	27644-04-8	121	85	154.136	1084	76513.3	85734	82587	120718	106281	83268.7	78069.4	75508.5	77496.7	71559.7	77314	130632	107376	111097	85796.6
1,5-Cyclohexadiene-1-methanol, 4-(1-methylethyl)-	Terpenoids	19876-45-0	79	91	152.12	1194	14316.3	14633.3	15058.6	12223.1	18165.4	13867.2	14374.8	15233.8	15646.9	16999.5	14971.4	12773.9	14460.7	19022.9	17014.2
1,4-Methanobenzocyclodecene, 1,2,3,4,4a,5,8,9,12,12a-decahydro-	Terpenoids	74708-73-9	79	91	202.172	1567	31582.3	17640.8	12846	15062.1	40835.2	25228.3	34375.2	30779.8	30054.2	22137.4	15901.7	10404.8	11137.5	67014.6	42040
1,4-Methanoazulen-9-ol, decahydro-1,5,5,8a-tetramethyl-, [1R-(1α,3aβ,4α,8aβ,9S*)]-	Terpenoids	465-24-7	204	85	222.198	1592	1991.1	18500	1991.1	10107.6	9955.51	15693.9	18463.1	29508.3	28236	1991.1	1991.1	10025.4	10546.8	16761.8	12533
1,4-Methanoazulen-3-ol, decahydro-1,5,5,8a-tetramethyl-, [1S-(1α,3β,3aβ,4α,8aβ)]-	Terpenoids	99481-30-8	85	95	222.198	1593	9098.66	8239.48	6372.31	5843.01	4982.03	5687.98	15520.1	20251.6	16810.4	13733.5	14189.6	7044.41	11146.7	8708.4	6305.93
1,3-Cyclohexadiene, 5-(1,5-dimethyl-4-hexenyl)-2-methyl-, [S-(R*,S*)]-	Terpenoids	495-60-3	119	93	204.188	1495	257149	210636	158421	171346	200155	227359	271118	342158	322568	238744	186229	215587	245730	299331	178146
1,3,8-p-Menthatriene	Terpenoids	18368-95-1	119	91	134.11	1119	10732.2	7819.23	9360.7	11251.2	1282.79	6413.96	13041.9	11612.6	8652.39	11237	9905.92	13586.2	14801.4	1282.79	11393.2
1,3,7-Octatriene, 3,7-dimethyl-	Terpenoids	502-99-8	93	41	136.125	1048	27818.5	30394.6	27037.6	4762.69	4762.69	4762.69	4762.69	28791.9	32878.4	26486.1	29733.3	4762.69	4762.69	4762.69	4762.69
1,3,6-Octatriene, 3,7-dimethyl-, (Z)-	Terpenoids	3338-55-4	93	91	136.125	1038	48089.1	46192.5	43470.9	48185.4	77115	43422	42054.5	79777.2	87929.1	78232.3	75927.8	40416.2	39367.8	90952.5	45098.6
1,3,6,10-Cyclotetradecatetraene, 3,7,11-trimethyl-14-(1-methylethyl)-, [S-(E,Z,E,E)]-	Terpenoids	1898-13-1	93	41	272.25	1939	9450.68	15122.5	9842.05	12166.3	11882.9	13738.5	14526.8	41719.5	25517.6	21758.9	15858.1	12327.9	13111.9	15311.7	13460.3
[1S-(1α,7α,8aβ)]-1,2,3,5,6,7,8,8a-octahydro-1,4-dimethyl-7-(1-methylethenyl)-Azulene	Terpenoids	3691-11-0	107	93	204.188	1505	6159.88	13044.2	22774.2	9552.78	13931	6786.68	8978.23	31088.1	25510.2	30311.3	21624.9	10539.6	12444.7	24391.1	18651.4
[1S-(1α,2α,3aβ,4α,5α,7aβ,8S*)]-octahydro-1,7a-dimethyl-5-(1-methylethyl)-1,2,4-Metheno-1H-indene	Terpenoids	22469-52-9	204	119	204.188	1368	254760	548670	490747	421095	415393	205282	299869	904181	864063	834764	660956	354282	368111	634161	227521
[1aR-(1aα,4α,4aβ,7bα)]-1a,2,3,4,4a,5,6,7b-octahydro-1,1,4,7-tetramethyl-1H-Cycloprop[e]azulene	Terpenoids	489-40-7	204	161	204.188	1409	1.46413e+06	3.11571e+06	2.89926e+06	2.7096e+06	2.51521e+06	1.31333e+06	1.74888e+06	5.94349e+06	5.69778e+06	4.06369e+06	3.15142e+06	1.75697e+06	1.91741e+06	3.36891e+06	1.96718e+06
.tau.-Muurolol	Terpenoids	19912-62-0	95	121	222.198	1642	25565.5	28595.5	21551.6	23523.8	16412	20441	27919.5	62361.9	56475.3	43885.3	29310	20590	22898.1	39136.9	22281.8
γ-Muurolene	Terpenoids	30021-74-0	161	105	204.188	1477	14303	27399.4	22717.3	19710.5	17314.2	10465.5	16635.1	53438.3	50567.6	43497.2	29406.7	17071.6	18824.7	32700.2	18629.6
β-Ocimene	Terpenoids	13877-91-3	93	91	136.125	1037	48089.1	46192.5	43470.9	48185.4	77115	43422	42054.5	79777.2	87929.1	78232.3	75927.8	40416.2	39367.8	90952.5	45098.6
β-Guaiene	Terpenoids	88-84-6	161	105	204.188	1490	67582.2	67422.1	56275.8	53388	58014.5	61642.4	74168.2	113726	111416	86831.1	62724.3	61219.3	69240.9	90807.8	61330.8
β-Bisabolene	Terpenoids	495-61-4	69	93	204.188	1509	4492.7	7631.9	7155.4	6980.12	5986.8	3544.11	8280.78	15423.8	14887.5	15336.1	9706.81	4730.52	5424.23	12982.4	6485.53
α-Terpineol	Terpenoids	98-55-5	136	93	154.136	1195.55	12114.2	11219.3	10626.1	10744.2	11912.3	10947.1	7111.63	9159.01	9354.89	9181.23	9102.68	10234.9	9586.58	12428.1	11799.6
α-Muurolene	Terpenoids	10208-80-7	105	161	204.188	1499	9039.19	18646.2	19977.7	12112.4	16140	8275.41	11150.2	24616.3	32210.5	35980.3	23579.1	9813.62	10762.8	19233.7	10752.3
α-Irone	Terpenoids	79-69-6	121	93	206.167	1526	4933.83	6643.3	10338.9	4033.06	635.833	3179.17	4628.17	18461.6	18187.6	16688.3	12366.8	3580.35	3710.66	635.833	635.833
α-Ionone	Terpenoids	127-41-3	121	93	192.151	1435.12	1.12305e+06	1.99569e+06	1.69944e+06	1.61406e+06	1.49926e+06	988332	1.3494e+06	3.52922e+06	2.84652e+06	2.77476e+06	1.59971e+06	1.38438e+06	1.43678e+06	1.72759e+06	1.45796e+06
α-Cubebene	Terpenoids	17699-14-8	161	105	204.188	1351	328941	654775	616819	471035	527406	279459	392216	816007	807648	747992	617225	407556	421022	802482	517107
α-Cadinol	Terpenoids	481-34-5	95	121	222.198	1653	7294.6	97862.6	79831.7	51965.5	36473	7294.6	7294.6	204753	196519	122549	102405	52723.4	55213.4	7294.6	7294.6
(Z)-1-Methyl-4-(6-methylhept-5-en-2-ylidene)cyclohex-1-ene	Terpenoids	13062-00-5	93	119	204.188	1515	2667.44	5482.21	4281.4	3777.35	3306.99	2414.6	3572.94	10180.8	11214.9	9062.95	5264.67	3405.31	3820.63	5516.57	3000.76
(S,E)-4-Hydroxy-3,5,5-trimethyl-4-(3-oxobut-1-en-1-yl)cyclohex-2-enone	Terpenoids	39763-33-2	124	41	222.126	1800	13285.8	22222.1	14567.9	3137.95	6867.86	10304	16994.3	79385.9	61909.5	56250.9	33257.6	3639	2606.11	21526	7451.01
(S,1Z,6Z)-8-Isopropyl-1-methyl-5-methylenecyclodeca-1,6-diene	Terpenoids	317819-80-0	204	91	204.188	1448	6408.85	12039.2	10515.1	13278.5	7388.07	4658.11	7252.42	21450.2	21310.9	18824.4	13523.1	8379.15	9177.44	11891.1	7316.62
(S)-(-)-(4-Isopropenyl-1-cyclohexenyl)methanol	Terpenoids	18457-55-1	68	79	152.12	1312	206861	821410	881867	369117	628120	272538	565506	1.07448e+06	1.07745e+06	1.18235e+06	1.05614e+06	386878	453451	839122	632810
(E,E,E)-2,6,9,9-tetramethyl-2,6,10-Cycloundecatrien-1-one	Terpenoids	471-05-6	135	96	218.167	1758.63	2446.59	9478.63	8407.71	2314.94	1804.54	1830.05	3935.53	21806	19887	16575.1	10864.1	2556.58	4319.66	5376.33	1958.84
(E,E)-3,7,11,15-tetramethyl-1,6,10,14-Hexadecatetraen-3-ol	Terpenoids	1113-21-9	69	41	290.261	2040.04	80173.2	121618	69659	83210.4	57161.6	67798.7	114470	525935	412403	269371	108006	90509	82543.4	201610	69663.4
(E)-5-((1R,3R,6S)-2,3-Dimethyltricyclo[2.2.1.02,6]heptan-3-yl)-2-methylpent-2-enal	Terpenoids	19903-70-9	93	121	218.167	1679	69683.1	265919	208495	85740.7	58460.8	52287	80481.4	433950	418466	350070	274002	80056.4	96427.6	115497	61825.7
(E)-1-Methyl-4-(6-methylhept-5-en-2-ylidene)cyclohex-1-ene	Terpenoids	53585-13-0	107	93	204.188	1533	5792.49	10844.9	9249.49	3673.06	720.792	4800.51	7090.07	17118.3	16852.6	15595.9	11436.8	3603.96	6212.63	720.792	720.792
(8R,8aS)-8,8a-Dimethyl-2-(propan-2-ylidene)-1,2,3,7,8,8a-hexahydronaphthalene	Terpenoids	27840-40-0	202	159	202.172	1540	6380.91	3669.82	3411.26	3511.2	2482.92	3734.5	7317.76	6568.35	6472.69	5144.1	3818.18	4051.95	4474.69	6573.69	2450.11
(5R,6R)-3,6-Dimethyl-5-(prop-1-en-2-yl)-6-vinyl-6,7-dihydrobenzofuran-4(5H)-one	Terpenoids	20493-56-5	122	94	230.131	1590	6805.85	5184.11	4485.38	4851.83	3712.62	5834.59	6631.12	7571.25	9330.65	6232.28	5990.56	3585.38	4916.97	7521.05	4318.15
(4R,4aS,6S)-4,4a-Dimethyl-6-(prop-1-en-2-yl)-1,2,3,4,4a,5,6,7-octahydronaphthalene	Terpenoids	823810-22-6	105	91	204.188	1476	9749.05	19652	20731.3	14023.1	14630.6	9121.9	14337.9	38560.6	36867	30977	20566.4	14017.3	15252.3	26822.3	15015.4
(4aS-cis)-2,4a,5,6,7,8,9,9a-octahydro-3,5,5-trimethyl-9-methylene-1H-Benzocycloheptene	Terpenoids	3853-83-6	93	119	204.188	1449	16377.6	118697	108607	21652.7	25166.8	15230.6	123185	229872	229540	194224	142121	3046.13	3046.13	35581.1	3046.13
(4aR-trans)-decahydro-4a-methyl-1-methylene-7-(1-methylethylidene)-Naphthalene	Terpenoids	515-17-3	189	133	204.188	1479	5614.95	16173.4	13490	11996.9	10511.6	4073.26	6551.35	32591.9	30869.6	26687.3	17784.1	9746.84	10439.9	18360.2	10557.9
(4aR,8aR)-5,8a-dimethyl-3-propan-2-ylidene-1,2,4,4a,7,8-hexahydronaphthalene	Terpenoids	6813-21-4	161	122	204.188	1542	13370.1	18217.9	14130.6	46585.8	29327.2	9962.94	14908.2	31987.9	30741.5	25942.5	17555.6	45278.8	48502.6	70527.2	31466.5
(3S,3aS,6R,8aS)-3,8,8-Trimethyl-7-methyleneoctahydro-1H-3a,6-methanoazulene	Terpenoids	31145-21-8	133	91	204.188	1444	4512.93	9658.27	10324.3	6035.5	5073.7	3770.62	7331.97	18471.3	17539	15827.1	10594.2	5061.01	5056.61	8742.3	7399.28
(3S,3aR,6R,8aS)-3,7,7-Trimethyl-8-methylenehexahydro-1H-3a,6-methanoazulen-2(3H)-one	Terpenoids	28624-27-3	94	79	218.167	1669	94908.1	326036	258301	103505	73011.7	63924.8	107540	531904	515489	432463	333693	95605.3	119008	146591	79442.1
(3R,3aR,7S,8aS)-3,6,8,8-Tetramethyl-4,7,8,8a-tetrahydro-1H-3a,7-methanoazulen-2(3H)-one	Terpenoids	288249-25-2	121	93	218.167	1640	14602.1	16448.3	10534.5	14715.2	15124.4	10730.7	14845.5	28628	32852.6	21272.4	16860.7	13710.1	15497.3	37050.9	10180.8
(3E,7E)-4,8,12-Trimethyltrideca-1,3,7,11-tetraene	Terpenoids	62235-06-7	81	69	218.203	1580.69	4294.66	6808.14	7100.82	5635.22	3010.62	3256.54	4026.24	21332.2	19449.1	17327.3	8326.8	4848.38	5500.27	6727.68	3430.24
(3E,7E)-1,5,5,8-Tetramethylcycloundeca-3,7-dienol	Terpenoids	28446-26-6	82	83	222.198	1614	540609	284113	278590	22139.8	124521	384227	585050	875196	766351	833567	483173	21033.9	21378.2	314852	119377
(2S,4R)-4-Methyl-2-(2-methylprop-1-en-1-yl)tetrahydro-2H-pyran	Terpenoids	3033-23-6	139	69	154.136	1110	120644	111418	92615.2	90957.3	118254	160910	157921	113572	115290	103285	97602	102476	140216	125013	138061
(1S,5S,6R)-6-Methyl-2-methylene-6-(4-methylpent-3-en-1-yl)bicyclo[3.1.1]heptane	Terpenoids	15438-94-5	69	93	204.188	1492	95882.5	59708.4	64380.4	46363.4	76277.2	86241.8	77547.7	135067	129049	94787.8	54693.6	80904.5	67796.6	115010	69300.7
(1S,4S,4aS)-1-Isopropyl-4,7-dimethyl-1,2,3,4,4a,5-hexahydronaphthalene	Terpenoids	267665-20-3	161	105	204.188	1458	7757.12	37784.9	31596.7	25119.9	33185.4	7230.5	9474.21	75184.5	76043	61029.7	41996.6	29969.8	34104.1	50782.6	36796.7
(1S,4S,4aR)-1-Isopropyl-4-methyl-7-methylene-1,2,3,4,4a,5,6,7-octahydronaphthalene	Terpenoids	157477-72-0	161	105	204.188	1463	7757.12	37784.9	31596.7	25119.9	33185.4	7230.5	9474.21	75184.5	76043	61029.7	41996.6	29969.8	34104.1	50782.6	36796.7
(1S,4R,7S,8R,11R,13R)-4,7,11-Trimethyl-5-oxatetracyclo[5.4.2.01,8.04,13]tridecane	Terpenoids	18319-31-8	41	82	220.183	1546	10126.3	13192.4	10150.4	14097.8	8579.11	8155.37	12522.8	23948.3	23262.5	17793.7	13204.4	13284.5	14112.4	15298.1	9114.49
(1S,4aR,7R,8aR)-1,4a-Dimethyl-7-(prop-1-en-2-yl)decahydronaphthalen-1-ol	Terpenoids	5945-72-2	135	81	222.198	1660	102008	352927	280042	111266	87612.2	65412.3	114850	577848	555716	466999	363587	105623	128336	164074	95476.6
(1S,4aR,7R)-1,4a-Dimethyl-7-(prop-1-en-2-yl)-1,2,3,4,4a,5,6,7-octahydronaphthalene	Terpenoids	52026-55-8	108	91	204.188	1447	39678.8	27480.2	18220.5	88492.6	66359.9	35318.9	38040.5	62870.2	60035.3	34993.5	33931.2	116073	121335	158593	124942
(1S,2E,6E,10R)-3,7,11,11-Tetramethylbicyclo[8.1.0]undeca-2,6-diene	Terpenoids	24703-35-3	121	93	204.188	1495	201942	163918	141973	114002	174723	196877	231364	298248	284414	129624	148593	188915	214722	260565	158758
(1R,5S,8R)-2,4,4,8-tetramethyltricyclo[3.3.3.01,5]undec-2-ene	Terpenoids	68269-87-4	189	119	204.188	1385	120207	211902	200213	178494	170429	104012	145121	330340	309713	300539	239352	153221	161329	249270	172573
(1R,5S)-1,8-Dimethyl-4-(propan-2-ylidene)spiro[4.5]dec-7-ene	Terpenoids	28400-12-6	136	121	204.188	1515	2501.94	4412.44	4204.25	3790.24	3864.13	2376.34	2792.04	7705.97	7233.87	7593.99	5110.12	3185.57	3039.38	6546.51	4285.4
(1R,4R,4aS,8aR)-4,7-Dimethyl-1-(prop-1-en-2-yl)-1,2,3,4,4a,5,6,8a-octahydronaphthalene	Terpenoids	92692-39-2	119	121	204.188	1458	13550.3	21945.3	22035.3	8969.13	9073.16	11636	17366.1	41200.7	40665.8	39981.4	27118	8359.22	8760.3	15195.4	9768.12
(1R,3aS,5aS,8aR)-1,3a,4,5a-Tetramethyl-1,2,3,3a,5a,6,7,8-octahydrocyclopenta[c]pentalene	Terpenoids	65372-78-3	162	119	204.188	1386	23678.8	40558.6	36491.9	35058.1	29276.9	20083.6	28739.8	56449.1	54151.9	53159.9	41726.3	29834	31228.5	40229.8	27205
(1R,3aS,4aS,8aS)-1,4,4,6-Tetramethyl-1,2,3,3a,4,4a,7,8-octahydrocyclopenta[1,4]cyclobuta[1,2]benzene	Terpenoids	94535-52-1	119	93	204.188	1403	1.65218e+06	2.3575e+06	2.46736e+06	2.34322e+06	2.17784e+06	1.45364e+06	1.97583e+06	5.11971e+06	4.08638e+06	3.99614e+06	2.31542e+06	2.02237e+06	2.09114e+06	2.50304e+06	2.11541e+06
(1R,3aR,5aR,9aS)-1,4,4,7-Tetramethyl-1,2,3,3a,4,5a,8,9-octahydrocyclopenta[c]benzofuran	Terpenoids	104188-25-2	205	105	220.183	1544	1274.79	5072.07	3513.25	3967.89	228.355	228.355	4937.88	6740.65	6750.5	5510.36	4105.89	3841.51	3870.89	228.355	1141.77
(1R,3aR,4aR,8aR)-1,4,4,6-Tetramethyl-1,2,3,3a,4,4a,7,8-octahydrocyclopenta[1,4]cyclobuta[1,2]benzene	Terpenoids	94482-89-0	119	93	204.188	1395	1.65218e+06	2.3575e+06	2.46736e+06	2.34322e+06	2.17784e+06	1.45364e+06	1.97583e+06	5.11971e+06	4.08638e+06	3.99614e+06	2.31542e+06	2.02237e+06	2.09114e+06	2.50304e+06	2.11541e+06
(1R,2R,4S,6S,7S,8S)-8-Isopropyl-1-methyl-3-methylenetricyclo[4.4.0.02,7]decan-4-ol	Terpenoids	124753-76-0	159	177	220.183	1586	11376.4	10816.6	8206.99	7455.98	3782.35	9472.99	12746.6	20660.9	19940.5	17927.2	11792.1	6203.69	7565.76	13357	3712.74
(1aR,1bS,2aS,5S,5aS,7aS)-2,2,5,7a-Tetramethyldecahydrocyclopenta[2',3']cyclobuta[1',2':3,4]benzo[1,2-b]oxirene	Terpenoids	104188-24-1	110	95	220.183	1549	4509.67	5312.82	4156.82	4139.64	4300.97	3839.01	5463.06	9578.76	9332.04	6990.45	5293.11	3927.38	4445.03	6089.17	4450.63
(1α,3β,4β)-p-menthane-3,8-diol	Terpenoids	3564-95-2	81	96	172.146	1355	105674	188509	176912	146341	154377	108173	156749	358391	347067	333493	268585	155908	163884	286848	161267
(1α,4aβ,8aα)-1,2,3,4,4a,5,6,8a-octahydro-7-methyl-4-methylene-1-(1-methylethyl)-Naphthalene	Terpenoids	39029-41-9	161	105	204.188	1513	13503	24729.7	21412.6	19702.5	16789.6	10736.2	16326.3	54023.9	50926.9	41511.9	26435.3	16654.7	18187.6	30391.7	17913.2
(1α,2β,5α)-2-methyl-5-(1-methylethenyl)-Cyclohexanol	Terpenoids	38049-26-2	154	41	154.136	1192	11398.5	10275	9146.75	7561.54	9578.01	11875.6	11354.5	10661.1	10531.8	9461.48	8397.94	9452.54	10227.5	9423.88	9444.42
(+/-)-linalool-d3	Terpenoids	1216673-02-7	74	96	157.268	1099.21	1.366e+06	1.26e+06	1.05005e+06	1.03737e+06	1.12637e+06	1.39409e+06	1.37991e+06	1.29839e+06	1.28162e+06	1.12682e+06	1.07413e+06	1.17545e+06	1.16366e+06	1.25518e+06	1.16317e+06
(-)-Spathulenol	Terpenoids	77171-55-2	205	41	220.183	1577	4742.94	9213.53	7638.07	5008.29	4427.23	3852.79	5918.33	15723	16119.6	13363.5	9156.3	4912.52	5531.41	9421.72	5130.88
(-)-Bornyl acetate	Terpenoids	5655-61-8	95	93	196.146	1287	64016.6	143379	170956	78109	95261.8	45099.9	69043.1	197859	223634	304976	270968	61597.7	71722.1	132970	72640.8
(-)-Aristolene	Terpenoids	6831-16-9	161	105	204.188	1447	7757.12	32973.1	28169	25119.9	27892.9	7230.5	9474.21	73323.4	65940.4	48592.5	38152.3	26211	20730.6	32418.8	19433.9
(-)-β-Bourbonene	Terpenoids	5208-59-3	81	80	204.188	1384	77708.5	151404	144819	125538	119855	64430.3	92519.2	234909	230544	226767	176785	107732	114108	184507	130939
